# Supplementary material for: Morphological and Molecular Features of Porcine Mesenchymal Stem Cells Derived From Different Types of Synovial Membrane, and Genetic Background of Cell Donors
Source: Front Cell Dev Biol. 2020 Dec 9;8:601212. doi: 10.3389/fcell.2020.601212 (PMC7755640; doi:10.3389/fcell.2020.601212)
Supplement: Supplementary Table 1 — Antibodies used for flow cytometry analysis. [file Table_1.XLSX]

## Sheet: Table S1
Table S1. Antibodies used for flow cytometry analysis
Antibody	Clone/ Isotype	Host species	Species reactivity	Fluorophore	Company	Concentration/ test
Positive marker
Anti-CD90 / Thy1 antibody	5E10/ IgG1	Mouse	Reacts with: Dog, Human, Pig, Non human primates	FITC	Abcam	4 µL
Anti-CD105 antibody	MEM-229/ IgG2a	Mouse	Reacts with: Human, Pig	PE	Abcam	20 µL
Anti-CD44 antibody	MEM-263/ IgG1	Mouse	Reacts with: Dog, Human, Pig	FITC	Abcam	20 µL
Anti-Integrin beta 1 antibody (CD29)	MEM-101A/ IgG2	Mouse	Reacts with: Mouse, Human, Pig	FITC	Abcam	5 µL
Mouse monoclonal IgG1	B11/6/ IgG1		Mouse IgG1 Isotype Control	FITC	Abcam	20 µL
Mouse monoclonal IgG2a	X5563/IgG2a		Mouse IgG2a Isotype Control	PE	Abcam	20 µL
Negative marker
CD45 Monoclonal Antibody	2D1/ IgG1, kappa	Mouse	Human	PE	eBioscience™Thermofisher	5 µL
CD34 Monoclonal Antibody	4H11/ IgG1, kappa	Mouse	Human, Rat	PE	eBioscience™Thermofisher	5 µL
Mouse IgG1 kappa	P3.6.2.8.1// IgG1, kappa		Mouse / IgG1, kappa Isotype Control	PE	eBioscience™Thermofisher	10 µL
