# Supplementary material for: Morphological and Molecular Features of Porcine Mesenchymal Stem Cells Derived From Different Types of Synovial Membrane, and Genetic Background of Cell Donors
Source: Front Cell Dev Biol. 2020 Dec 9;8:601212. doi: 10.3389/fcell.2020.601212 (PMC7755640; doi:10.3389/fcell.2020.601212)
Supplement: Supplementary Table 2 — The number of significant DEGs identified through a comparison between DL and AS breed, between FP and FS tissue, between FP and FS tissue of DL breed and between FP and FS. [file Table_2.XLSX]

## Sheet: (AS)-(DL)
Table S2. The number of significant DEGs identified through a comparison between DL and AS breed
Symbol	Probeset	Description	Lsmean Breed AS	Lsmean Breed DL	Up-regulated in breed	Std Lsmean Breed AS	Std Lsmean Breed DL	p-Value for Diff of Breed = (AS)-(DL)	Adjusted p-Value for Diff of Breed = (AS)-(DL)
LOC110261665	SNOWBALL_001036_st	histone cluster 1, H2ac	6.98591	6.43499	AS up	0.812109	-0.812109	1.56956e-06	0.00988905
GANC	SNOWBALL_002831_st	glucosidase, alpha; neutral C	4.44083	4.61758	DL up	-0.473741	0.473741	1.93092e-06	0.00988905
NEDD1	SNOWBALL_007596_st	protein NEDD1-like	8.23891	7.69352	AS up	1.07554	-1.07554	1.11286e-05	0.0443288
ZNF662	SNOWBALL_015228_st	zinc finger protein 662	6.46972	5.81735	AS up	0.951927	-0.951927	1.55051e-05	0.0555859
CPM	SNOWBALL_007148_st	carboxypeptidase M-like	4.2493	6.58119	DL up	-1.01159	1.01159	2.12431e-05	0.058582
JAM3	SNOWBALL_012802_st	junctional adhesion molecule 3	8.56342	8.88594	DL up	-0.725791	0.725791	2.92557e-05	0.066802
HUS1	SNOWBALL_020999_s_st	HUS1 checkpoint homolog (S. pombe)	6.52933	5.68173	AS up	1.06667	-1.06667	4.96432e-05	0.0770493
SOCS5	SNOWBALL_005256_s_st	suppressor of cytokine signaling 5	6.93285	7.46487	DL up	-1.03805	1.03805	5.31386e-05	0.0770493
ENTPD7	SNOWBALL_017397_st	ectonucleoside triphosphate diphosphohydrolase 7	7.56942	8.15557	DL up	-0.903844	0.903844	5.88145e-05	0.0780926
AKR1CL1	SNOWBALL_013692_st	aldo-keto reductase family 1, member C-like 1	7.45464	8.36102	DL up	-0.915642	0.915642	7.14262e-05	0.082601
DIP2A	SNOWBALL_045246_s_st		8.29257	6.77457	AS up	1.07081	-1.07081	7.94864e-05	0.0831873
TBX3	SNOWBALL_024362_s_st	T-box 3	6.63378	6.10816	AS up	1.07018	-1.07018	8.84219e-05	0.0831873
PCP4L1	SNOWBALL_005804_st	Purkinje cell protein 4 like 1	6.96435	7.47524	DL up	-0.668734	0.668734	8.86773e-05	0.0831873
MPP6	SNOWBALL_034304_st	Ssc_hash_S38480337 EST-AO205C04 Spleen from PRRSV-infected pig Sus scrofa cDNA clone AO205C04, mRNA sequence /clone=AO205C04 /gb=ES445489 /gi=146287079 /ug=Ssc.52816 /len=796	5.68131	7.05893	DL up	-1.07357	1.07357	0.00010195	0.0831873
PIK3R1	SNOWBALL_030826_st	phosphoinositide-3-kinase, regulatory subunit 1 (alpha)	6.89182	8.72042	DL up	-1.06871	1.06871	0.00011138	0.0831873
OSBPL3	SNOWBALL_027851_st	oxysterol binding protein-like 3	5.84845	6.59942	DL up	-1.04034	1.04034	0.000123107	0.0850605
PCCB	SNOWBALL_015615_st	propionyl CoA carboxylase, beta polypeptide	8.6714	9.49157	DL up	-1.06686	1.06686	0.000146578	0.0850605
LBR	SNOWBALL_025758_st	lamin B receptor	6.8368	6.29923	AS up	1.01783	-1.01783	0.000154449	0.0850605
LOC110261673	SNOWBALL_009792_st	histone cluster 1, H4c	8.87047	9.22636	DL up	-0.763313	0.763313	0.000158403	0.0850605
LOC100513671	SNOWBALL_011426_st	transmembrane protease serine 11B-like	6.48412	5.28754	AS up	0.951673	-0.951673	0.000170931	0.0850605
STK39	SNOWBALL_028207_st	Ssc_hash_S38482312 EST-AO229H07 Alveolar macrophage from PRRSV-infected pig Sus scrofa cDNA clone AO229H07, mRNA sequence /clone=AO229H07 /gb=ES447464 /gi=146289054 /ug=Ssc.8442 /len=758	7.84874	6.22846	AS up	1.05116	-1.05116	0.000177079	0.0850605
NA	SNOWBALL_041907_st		4.27907	3.12843	AS up	1.07958	-1.07958	0.000177492	0.0850605
OAS2	SNOWBALL_024355_st	2'-5'-oligoadenylate synthetase 2, 69/71kDa	8.66097	8.23267	AS up	0.868997	-0.868997	0.000178347	0.0850605
PRKAR2B	SNOWBALL_012550_st	protein kinase, cAMP-dependent, regulatory, type II, beta	7.71221	6.65671	AS up	1.03871	-1.03871	0.000197464	0.0850605
FBXO32	SNOWBALL_029930_st	F-box protein 32	6.27358	7.20664	DL up	-1.03216	1.03216	0.000199901	0.0850605
FAM20A	SNOWBALL_014209_st	family with sequence similarity 20, member A	7.50436	8.15612	DL up	-1.02845	1.02845	0.000201223	0.0850605
SGCD	SNOWBALL_018703_s_st	sarcoglycan, delta (35kDa dystrophin-associated glycoprotein)	9.09224	8.34883	AS up	1.05086	-1.05086	0.000221428	0.0850605
NTPCR	SNOWBALL_016763_s_st	Nucleoside-triphosphatase C1orf57 (NTPase)(EC 3.6.1.15)(Nucleoside triphosphate phosphohydrolase) [Source:UniProtKB/Swiss-Prot;Acc:Q9BSD7]	7.43492	9.16548	DL up	-1.08006	1.08006	0.000226573	0.0850605
LOC106504205	SNOWBALL_032894_st	Ssc_hash_S18383889 934972 MARC 4PIG Sus scrofa cDNA 5prime, mRNA sequence /clone_end=5prime /gb=CK464022 /gi=40835303 /ug=Ssc.42486 /len=896	6.76617	7.27408	DL up	-1.04836	1.04836	0.000227085	0.0850605
AGTR1	SNOWBALL_015600_st	angiotensin II receptor, type 1	7.5126	8.7705	DL up	-0.959197	0.959197	0.000235386	0.0850605
P2RX4	SNOWBALL_024395_s_st	PREDICTED: Sus scrofa similar to purinergic receptor P2X4 (LOC100157723), mRNA	4.34982	5.05919	DL up	-0.797616	0.797616	0.000236232	0.0850605
LOC100519166	SNOWBALL_035936_st	Ssc_hash_S29972221 PDUts1060D07 Porcine testis cDNA library I Sus scrofa cDNA clone PDUts1060D07 5prime, mRNA sequence /clone=PDUts1060D07 /clone_end=5prime /gb=CV868879 /gi=84122839 /ug=Ssc.63793 /len=621	8.09061	6.16146	AS up	1.05021	-1.05021	0.000240601	0.0850605
DKC1	SNOWBALL_002010_s_st	dyskeratosis congenita 1, dyskerin	7.56666	7.14266	AS up	0.907857	-0.907857	0.000257451	0.0850605
PDPN	SNOWBALL_001011_st	podoplanin	5.37779	7.54686	DL up	-1.06296	1.06296	0.00025746	0.0850605
AMOTL1	SNOWBALL_031115_st	angiomotin like 1	9.38724	10.0169	DL up	-1.04521	1.04521	0.000263626	0.0850605
PLIN2	SNOWBALL_002917_st	perilipin 2	8.57788	8.04712	AS up	1.002	-1.002	0.000264784	0.0850605
IFIT3	SNOWBALL_024611_st	interferon-induced protein with tetratricopeptide repeats 3	4.17795	5.24395	DL up	-0.93234	0.93234	0.000284712	0.0850605
LDB2	SNOWBALL_037258_st	LIM domain binding 2	5.97322	5.14902	AS up	0.980352	-0.980352	0.000297987	0.0850605
SYNE1	SNOWBALL_002111_st	spectrin repeat containing, nuclear envelope 1	4.72388	5.34846	DL up	-1.0464	1.0464	0.00031471	0.0850605
TIMMDC1	SNOWBALL_045420_st		5.86022	4.77976	AS up	1.07758	-1.07758	0.000337611	0.0850605
TBX3	SNOWBALL_016436_s_st	T-box 3	7.07122	6.5299	AS up	1.05767	-1.05767	0.000341692	0.0850605
MORN4	SNOWBALL_017346_s_st	MORN repeat containing 4	6.21182	6.75872	DL up	-1.02105	1.02105	0.000347324	0.0850605
NRP2	SNOWBALL_029736_st	neuropilin 2	8.79363	9.10859	DL up	-0.597736	0.597736	0.000358244	0.0850605
LAMA2	SNOWBALL_029940_st	laminin, alpha 2	4.9137	4.5947	AS up	0.744852	-0.744852	0.000377693	0.0850605
TMEM170B	SNOWBALL_036017_st	transmembrane protein 170B	4.9711	5.65146	DL up	-0.896276	0.896276	0.000384562	0.0850605
EPAS1	SNOWBALL_005492_s_st	endothelial PAS domain protein 1	7.9472	7.49658	AS up	0.812305	-0.812305	0.000420368	0.0850605
COL4A1	SNOWBALL_014052_st	collagen, type IV, alpha 1	8.12717	7.63107	AS up	0.893458	-0.893458	0.000422466	0.0850605
DCP1A	SNOWBALL_025447_st	DCP1 decapping enzyme homolog A (S. cerevisiae)	8.21035	6.48437	AS up	1.07544	-1.07544	0.000425514	0.0850605
CEMIP	SNOWBALL_010757_st	KIAA1199	8.36155	7.35722	AS up	1.06432	-1.06432	0.000431471	0.0850605
SLC5A7	SNOWBALL_004620_st	solute carrier family 5 (choline transporter), member 7	7.27461	5.77434	AS up	0.923885	-0.923885	0.000431579	0.0850605
KIT	SNOWBALL_011608_st	v-kit Hardy-Zuckerman 4 feline sarcoma viral oncogene homolog	3.66727	5.17652	DL up	-1.04973	1.04973	0.000445908	0.0850605
RBM17	SNOWBALL_013594_st	RNA binding motif protein 17	6.76429	7.65191	DL up	-1.07906	1.07906	0.000446187	0.0850605
BEND7	SNOWBALL_022045_st	BEN domain containing 7	5.84609	6.75636	DL up	-1.07544	1.07544	0.000448944	0.0850605
IGFBP2	SNOWBALL_020973_s_st	insulin-like growth factor binding protein 2, 36kDa	9.0741	9.96327	DL up	-0.961996	0.961996	0.000449123	0.0850605
ECHDC3	SNOWBALL_027608_st	Ssc_hash_S35329602 SusFleck_BFN_0013_0016_5_pCNS_A23 SusFleck Backfat Normalized Sus scrofa cDNA clone 0013_0016_A23 5prime, mRNA sequence /clone=0013_0016_A23 /clone_end=5prime /gb=DT327999 /gi=116343312 /ug=Ssc.4410 /len=838	5.40396	5.9559	DL up	-1.06864	1.06864	0.00044922	0.0850605
CST3	SNOWBALL_019057_s_st	cystatin C	9.56206	10.1717	DL up	-1.07511	1.07511	0.000451058	0.0850605
PLA2G12A	SNOWBALL_011813_st	phospholipase A2, group XIIA	5.65894	6.2901	DL up	-1.05711	1.05711	0.000453122	0.0850605
AHR	SNOWBALL_042652_st	aryl hydrocarbon receptor	7.8099	8.23918	DL up	-0.847621	0.847621	0.000453174	0.0850605
LOC102163603	SNOWBALL_004201_st	zinc finger protein 845	5.56271	4.55167	AS up	1.048	-1.048	0.000456628	0.0850605
NANOG	SNOWBALL_003205_st	Nanog homeobox	7.12133	6.55413	AS up	1.00717	-1.00717	0.000463329	0.0850605
ADAMTSL3	SNOWBALL_010464_st	ADAMTS-like 3	8.61241	9.12228	DL up	-1.07836	1.07836	0.00046487	0.0850605
TNXB	SNOWBALL_001312_st	OTTSUSG00000001348 tenascin XB	6.91975	7.62481	DL up	-0.829605	0.829605	0.000484284	0.0850605
IGFBP4	SNOWBALL_014477_st	insulin-like growth factor binding protein 4	8.96589	8.25151	AS up	0.795579	-0.795579	0.000495841	0.0850605
DOCK4	SNOWBALL_019754_st	dedicator of cytokinesis 4	4.83791	5.18593	DL up	-0.598886	0.598886	0.000503632	0.0850605
H2BC3	SNOWBALL_009703_st	histone cluster 1, H2bb	6.85878	6.33132	AS up	0.930865	-0.930865	0.000509066	0.0850605
PDGFC	SNOWBALL_011490_st	platelet derived growth factor C	6.41214	7.02491	DL up	-1.05799	1.05799	0.000513199	0.0850605
PRMT5	SNOWBALL_021060_s_st	protein arginine methyltransferase 5	8.80059	8.51908	AS up	0.913849	-0.913849	0.000516007	0.0850605
HPSE	SNOWBALL_011798_s_st	heparanase	5.32065	6.3746	DL up	-1.03573	1.03573	0.00051717	0.0850605
MAF	SNOWBALL_044924_st	v-maf musculoaponeurotic fibrosarcoma oncogene homolog (avian)	6.50171	7.30235	DL up	-1.05005	1.05005	0.000518496	0.0850605
HMCN1	SNOWBALL_046997_st	hemicentin 1	6.46621	6.7986	DL up	-0.575963	0.575963	0.000531749	0.0852505
LOC110258845	SNOWBALL_031619_st	Ssc_hash_S23775545 996613 MARC 4PIG Sus scrofa cDNA 5prime, mRNA sequence /clone_end=5prime /gb=DN133164 /gi=59827481 /ug=Ssc.34215 /len=864	6.92312	5.57592	AS up	1.0339	-1.0339	0.00053438	0.0852505
LOC102165892	SNOWBALL_037068_st	Ssc_hash_S50200580 susfleck_FC_N_11_A02 SUSFLECK Fat Cell Normalized Sus scrofa cDNA clone 11_A02, mRNA sequence /clone=11_A02 /gb=FD632416 /gi=220991708 /ug=Ssc.73744 /len=735	5.89907	5.05936	AS up	1.00814	-1.00814	0.000544506	0.0852505
COLEC12	SNOWBALL_043349_st	collectin sub-family member 12	8.71073	10.3289	DL up	-0.984136	0.984136	0.000557141	0.0852505
SGCA	SNOWBALL_023052_s_st	sarcoglycan, alpha (50kDa dystrophin-associated glycoprotein)	5.46385	6.34458	DL up	-0.79989	0.79989	0.000559131	0.0852505
KCNJ2	SNOWBALL_032322_st	potassium inwardly-rectifying channel, subfamily J, member 2	5.46543	6.05695	DL up	-1.00755	1.00755	0.000559695	0.0852505
HMCN1	SNOWBALL_013187_st	hemicentin 1	6.59923	7.24029	DL up	-0.791281	0.791281	0.000569007	0.0852505
UBE2D4	SNOWBALL_019914_st	ubiquitin-conjugating enzyme E2D 4 (putative)	6.95242	7.48634	DL up	-1.07577	1.07577	0.000578752	0.0852505
NRP1	SNOWBALL_033757_st	neuropilin 1	7.69375	7.13841	AS up	0.792497	-0.792497	0.000588057	0.0852505
ANKRD10	SNOWBALL_014021_st	ankyrin repeat domain 10	7.36165	7.69967	DL up	-0.798215	0.798215	0.00059656	0.0852505
ISG12(A)	SNOWBALL_010551_st	interferon, alpha-inducible protein 27	6.10961	6.43673	DL up	-0.755533	0.755533	0.000607352	0.0852505
FZD4	SNOWBALL_026194_s_st	frizzled homolog 4 (Drosophila)	6.73529	7.62152	DL up	-1.06249	1.06249	0.000614477	0.0852505
TXNDC12	SNOWBALL_008635_st	thioredoxin domain containing 12 (endoplasmic reticulum)	9.98162	9.03121	AS up	1.07948	-1.07948	0.000616416	0.0852505
PDE7B	SNOWBALL_002115_st	phosphodiesterase 7B	7.31818	6.70534	AS up	0.837405	-0.837405	0.000632696	0.0852505
NRP2	SNOWBALL_044632_st		6.13711	5.82517	AS up	0.976871	-0.976871	0.00063273	0.0852505
HMCN1	SNOWBALL_012880_st	hemicentin 1	7.11018	7.95517	DL up	-0.904534	0.904534	0.000650614	0.0852505
KCNK1	SNOWBALL_016707_s_st	potassium channel, subfamily K, member 1	6.74302	6.13849	AS up	0.840334	-0.840334	0.000666654	0.0852505
SH3KBP1	SNOWBALL_035344_st	SH3-domain kinase binding protein 1	4.8264	5.23847	DL up	-0.950317	0.950317	0.000668063	0.0852505
NUDT7	SNOWBALL_007910_st	nudix (nucleoside diphosphate linked moiety X)-type motif 7	5.89835	7.14594	DL up	-1.07346	1.07346	0.000676186	0.0852505
FAM46C	SNOWBALL_034436_st	family with sequence similarity 46, member C	5.99918	6.57219	DL up	-0.696676	0.696676	0.000683187	0.0852505
CCL11	SNOWBALL_014644_st	chemokine (C-C motif) ligand 11	5.79544	6.85897	DL up	-1.03134	1.03134	0.000685796	0.0852505
RGS7	SNOWBALL_013283_s_st	regulator of G-protein signaling 7	4.24745	4.7599	DL up	-0.912754	0.912754	0.000693435	0.0852505
ABCB1	SNOWBALL_012824_s_st	ATP-binding cassette, sub-family B (MDR/TAP), member 1	7.58372	7.01308	AS up	0.990726	-0.990726	0.000710206	0.0855462
OLFML2B	SNOWBALL_006047_st	olfactomedin-like 2B	7.33342	8.29883	DL up	-0.8674	0.8674	0.000711096	0.0855462
DCAF7	SNOWBALL_045635_st	DDB1 and CUL4 associated factor 7	8.2163	9.06416	DL up	-1.06594	1.06594	0.000742694	0.0857696
LGALS8	SNOWBALL_029699_st	lectin, galactoside-binding, soluble, 8	7.75973	8.59232	DL up	-1.05427	1.05427	0.000750756	0.0857696
LOC100158121	SNOWBALL_009644_st	histone H2A type 1-like	8.94527	8.00028	AS up	0.956993	-0.956993	0.00078174	0.0857696
SGCD	SNOWBALL_023050_st	sarcoglycan, delta (35kDa dystrophin-associated glycoprotein)	8.98719	8.26715	AS up	1.06865	-1.06865	0.000792736	0.0857696
USP16	SNOWBALL_042498_st	ubiquitin specific peptidase 16	3.09764	3.62017	DL up	-1.0386	1.0386	0.000796686	0.0857696
SNRPB	SNOWBALL_019147_s_st	small nuclear ribonucleoprotein-associated protein B'-like	7.07386	6.52834	AS up	1.04325	-1.04325	0.000816676	0.0857696
PLA2G7	SNOWBALL_010076_st	phospholipase A2, group VII (platelet-activating factor acetylhydrolase, plasma)	4.50049	4.09765	AS up	0.610814	-0.610814	0.000827268	0.0857696
TMEM200A	SNOWBALL_002283_st	transmembrane protein 200A	8.2844	7.36114	AS up	1.01772	-1.01772	0.000829857	0.0857696
SPON1	SNOWBALL_028750_st	spondin 1, extracellular matrix protein	4.45018	3.78481	AS up	0.984514	-0.984514	0.000837861	0.0857696
ADORA2B	SNOWBALL_031070_st	adenosine A2b receptor	7.10382	7.71825	DL up	-1.07	1.07	0.000848493	0.0859279
LAMA2	SNOWBALL_039646_st	laminin subunit alpha-2-like	7.54718	7.11783	AS up	0.812603	-0.812603	0.000855674	0.0859795
C1S	SNOWBALL_007322_s_st	complement component 1, s subcomponent	9.51707	9.97386	DL up	-0.897431	0.897431	0.000858129	0.0859795
RTN4RL1	SNOWBALL_014737_st	reticulon 4 receptor-like 1	7.56931	8.09413	DL up	-0.998551	0.998551	0.000883274	0.0859795
ABCG2	SNOWBALL_011833_s_st	ATP-binding cassette sub-family G member 2 (Brain multidrug resistance protein)(CD338 antigen) [Source:UniProtKB/Swiss-Prot;Acc:Q8MIB3]	5.47126	4.46956	AS up	0.963922	-0.963922	0.000905038	0.0865183
PTX3	SNOWBALL_000251_st	pentraxin 3, long	9.9917	9.28902	AS up	1.04045	-1.04045	0.000943873	0.0870482
DUSP5	SNOWBALL_017023_st	dual specificity phosphatase 5	8.51121	8.97762	DL up	-0.859269	0.859269	0.000948284	0.0870482
	SNOWBALL_045147_st		6.12599	3.87761	AS up	1.06778	-1.06778	0.000951458	0.0870482
RBMX	SNOWBALL_001939_s_st	RNA binding motif protein, X-linked	8.27875	8.04678	AS up	0.973407	-0.973407	0.000952954	0.0870482
DRG2	SNOWBALL_027899_st	developmentally regulated GTP binding protein 2	7.29202	6.95588	AS up	0.946666	-0.946666	0.000954659	0.0870482
LGMN	SNOWBALL_010406_s_st	legumain	11.0359	11.5957	DL up	-1.06336	1.06336	0.000957406	0.0870482
KIAA1524	SNOWBALL_046845_st	cancerous inhibitor of PP2A	5.93213	5.36852	AS up	0.903496	-0.903496	0.000979132	0.0870482
MPP6	SNOWBALL_019816_st	membrane protein, palmitoylated 6 (MAGUK p55 subfamily member 6)	5.75083	7.18825	DL up	-1.07159	1.07159	0.000981974	0.0870482
ZNF84	SNOWBALL_016338_s_st	zinc finger protein 26	4.59018	4.94584	DL up	-0.817423	0.817423	0.000989326	0.0870482
	SNOWBALL_020863_st		7.04842	8.89964	DL up	-1.0636	1.0636	0.00100481	0.0870482
	SNOWBALL_026628_s_st	PIGRTCRD24 Sus scrofa mRNA for rearranged T-cell receptor delta-chain/Vdelta5.1-Ddeltas-Jdelta1, partial cds	3.52387	3.09303	AS up	1.05315	-1.05315	0.00101215	0.0871285
AKR1A1	SNOWBALL_022286_st	aldo-keto reductase family 1, member A1 (aldehyde reductase)	5.29341	7.51681	DL up	-1.07064	1.07064	0.00101422	0.0871285
SYBU	SNOWBALL_005766_s_st	syntabulin (syntaxin-interacting)	6.35116	5.53983	AS up	0.90837	-0.90837	0.00102745	0.087335
GPAT3	SNOWBALL_011697_st	1-acylglycerol-3-phosphate O-acyltransferase 9	6.37879	6.81742	DL up	-0.923367	0.923367	0.00104456	0.0875855
KIT	SNOWBALL_011437_s_st	v-kit Hardy-Zuckerman 4 feline sarcoma viral oncogene homolog	4.84459	6.3017	DL up	-1.02796	1.02796	0.00104794	0.0875855
FBXO32	SNOWBALL_005602_st	F-box protein 32	7.76075	8.5823	DL up	-1.06022	1.06022	0.00105054	0.0875855
GRID1	SNOWBALL_017130_s_st	glutamate receptor, ionotropic, delta 1	6.9074	8.71967	DL up	-1.04356	1.04356	0.00106504	0.0883262
GRIN3A	SNOWBALL_004186_st	glutamate receptor, ionotropic, N-methyl-D-aspartate 3A	7.42627	6.19756	AS up	1.01686	-1.01686	0.0010742	0.0883542
WDR17	SNOWBALL_017752_st	WD repeat domain 17	5.19909	4.04127	AS up	1.07853	-1.07853	0.00107641	0.0883542
LAMA3	SNOWBALL_009287_st	laminin, alpha 3	6.66118	7.42424	DL up	-0.995094	0.995094	0.00108716	0.0883542
C7	SNOWBALL_018640_st	complement component 7	5.94813	4.70012	AS up	0.760156	-0.760156	0.00110867	0.0883542
PECAM1	SNOWBALL_000123_s_st	OTTSUSG00000001630 CD31 antigen	6.39312	6.86115	DL up	-0.889141	0.889141	0.00119427	0.0909822
MTHFD2	SNOWBALL_005419_st	bifunctional methylenetetrahydrofolate dehydrogenase/cyclohydrolase, mitochondrial-like	9.21939	8.7655	AS up	1.06076	-1.06076	0.00119621	0.0909822
LRRC4	SNOWBALL_019882_st	leucine rich repeat containing 4	4.84843	6.10648	DL up	-1.03724	1.03724	0.00119907	0.0909822
OSBPL3	SNOWBALL_037652_st	oxysterol binding protein-like 3	4.39899	5.22141	DL up	-1.05875	1.05875	0.00121187	0.0909822
TNC	SNOWBALL_004062_s_st	tenascin C	9.96117	10.5101	DL up	-0.669206	0.669206	0.00121201	0.0909822
HSPA4L	SNOWBALL_011829_st	heat shock 70kDa protein 4-like	7.44215	7.88912	DL up	-1.04664	1.04664	0.00122243	0.0909822
OLFML2A	SNOWBALL_039104_st	olfactomedin-like 2A	4.39798	5.23284	DL up	-1.03668	1.03668	0.00122317	0.0909822
HMCN1	SNOWBALL_012975_s_st	hemicentin-1-like	6.6973	7.31484	DL up	-0.773025	0.773025	0.00122964	0.0909822
COLEC12	SNOWBALL_045029_st	collectin sub-family member 12	5.77874	7.26295	DL up	-1.02549	1.02549	0.00123418	0.0909822
TMEM65	SNOWBALL_042363_st	transmembrane protein 65	4.72318	5.06176	DL up	-0.787699	0.787699	0.00123876	0.0909822
LOC100507173	SNOWBALL_036812_st	Ssc_hash_S40025704 reje40b_g8.y1 eje Sus scrofa cDNA 5prime, mRNA sequence /clone_end=5prime /gb=EW120612 /gi=182460963 /ug=Ssc.70013 /len=616	5.63987	6.50575	DL up	-1.03977	1.03977	0.0012411	0.0909822
	SNOWBALL_046235_st		5.98851	4.64274	AS up	1.04569	-1.04569	0.00124126	0.0909822
	SNOWBALL_028979_st	Ssc_hash_S17518409 BX672979 Sus Scrofa library (scac) Sus scrofa cDNA clone scac0044.p.20 5prim, mRNA sequence /clone=scac0044.p.20 /clone_end=5prime /gb=BX672979 /gi=90237930 /ug=Ssc.15164 /len=805	4.92243	4.48955	AS up	0.854656	-0.854656	0.00124219	0.0909822
CYP2C91	SNOWBALL_022869_st	cytochrome P450, family 2, subfamily C, polypeptide 19	6.64661	7.3243	DL up	-1.06501	1.06501	0.00125123	0.0911631
PPAP2B	SNOWBALL_027909_st	phosphatidic acid phosphatase type 2B	5.29354	5.87758	DL up	-0.943943	0.943943	0.00127371	0.0914775
GXYLT2	SNOWBALL_015569_st	glucoside xylosyltransferase 2 [Source:HGNC Symbol;Acc:33383]	8.047	8.49332	DL up	-0.941666	0.941666	0.00128295	0.0916211
RGCC	SNOWBALL_013804_st	chromosome 13 open reading frame 15	8.22003	8.67102	DL up	-1.02355	1.02355	0.0012999	0.0919969
GSN	SNOWBALL_023292_s_st	gelsolin	9.30769	10.19	DL up	-1.06071	1.06071	0.00130487	0.0919969
ENTPD7	SNOWBALL_024903_s_st	ectonucleoside triphosphate diphosphohydrolase 7	6.69863	7.22805	DL up	-0.943281	0.943281	0.00132657	0.0928859
SLIT3	SNOWBALL_018768_st	slit homolog 3 (Drosophila)	7.73813	6.40489	AS up	0.859594	-0.859594	0.00136719	0.0937504
GREM1	SNOWBALL_002884_st	gremlin 1	5.88721	6.90233	DL up	-0.919313	0.919313	0.00138808	0.0938921
GRIN3A	SNOWBALL_032310_st	glutamate receptor, ionotropic, N-methyl-D-aspartate 3A	6.88947	5.42747	AS up	1.0271	-1.0271	0.00139222	0.0939943
MAML2	SNOWBALL_032207_st	Ssc_hash_S25094940 rp8406 Normalized porcine adipose tissues cDNA library Sus scrofa cDNA, mRNA sequence /gb=DR066154 /gi=66989288 /ug=Ssc.37626 /len=547	4.80548	5.02772	DL up	-0.563888	0.563888	0.00140092	0.0943969
RGS22	SNOWBALL_005755_st	regulator of G-protein signaling 22	5.10665	6.16094	DL up	-1.07926	1.07926	0.00141534	0.0943969
TNXB	SNOWBALL_009845_s_st	tenascin XB	7.85854	8.39491	DL up	-0.721498	0.721498	0.00145317	0.0947195
KCTD12	SNOWBALL_014070_st	potassium channel tetramerisation domain containing 12	8.14365	8.65878	DL up	-0.679573	0.679573	0.0014577	0.0947195
SLC2A12	SNOWBALL_023310_s_st	Sus scrofa solute carrier family 2 member 12 (SCL2A12) mRNA, 3prime UTR	5.84949	6.78334	DL up	-0.919233	0.919233	0.00146109	0.0947195
KLHL24	SNOWBALL_022020_st	Sus scrofa mRNA, clone:AMP010025C11, expressed in alveolar macrophages	7.07448	7.5364	DL up	-0.923904	0.923904	0.00147226	0.0952719
PSMB8	SNOWBALL_001403_st	OTTSUSG00000001384 proteasome (prosome, macropain) subunit, beta type, 8 (large multifunctional protease 7)	8.1072	6.78707	AS up	1.07744	-1.07744	0.00149862	0.0956072
WDR17	SNOWBALL_017743_st	discs, large (Drosophila) homolog-associated protein 2	4.93744	4.13324	AS up	1.07051	-1.07051	0.00149878	0.0956072
TPRG1	SNOWBALL_015994_st	tumor protein p63 regulated 1	4.60576	5.35704	DL up	-0.703386	0.703386	0.00151274	0.0962869
PCCB	SNOWBALL_015478_st	propionyl CoA carboxylase, beta polypeptide	9.12047	9.68161	DL up	-1.05949	1.05949	0.00153485	0.0963466
NRM	SNOWBALL_009822_s_st	Nurim (Nuclear rim protein)(Nuclear envelope membrane protein) [Source:UniProtKB/Swiss-Prot;Acc:Q767L9]	8.84719	8.48664	AS up	0.911295	-0.911295	0.00154635	0.0964115
MIR222	bta-mir-222_s_st	MI0004744	4.2437	5.76064	DL up	-1.03203	1.03203	0.00164546	0.0975291
MEG3	SNOWBALL_044587_st	maternally expressed 3 (non-protein coding)	6.74451	6.36606	AS up	0.571678	-0.571678	0.00166143	0.0975291
MAP3K5	SNOWBALL_033541_st	mitogen-activated protein kinase kinase kinase 5	3.01355	4.31005	DL up	-1.06302	1.06302	0.00167014	0.0975291
NRP1	SNOWBALL_032326_st	neuropilin 1	9.38388	9.06809	AS up	0.560769	-0.560769	0.00168299	0.097598
GSN	SNOWBALL_003870_s_st	gelsolin	9.14572	9.98172	DL up	-1.05432	1.05432	0.00168935	0.097598
METTL1	SNOWBALL_026484_st	methyltransferase like 1	7.34997	6.76313	AS up	0.99332	-0.99332	0.00169848	0.0977182
TMEM225B	SNOWBALL_032200_st	Ssc_hash_S26391056 BW962588 full-length enriched swine cDNA library, adult alveolar macrophage Sus scrofa cDNA clone AMP010101F08 5prime, mRNA sequence /clone=AMP010101F08 /clone_end=5prime /gb=BW962588 /gi=71968653 /ug=Ssc.37521 /len=784	4.28316	5.83279	DL up	-1.06773	1.06773	0.00172666	0.0981701
LOC102157658	SNOWBALL_020763_s_st	putative MAGE domain-containing protein MAGEA13P-like	4.47551	4.17664	AS up	0.841746	-0.841746	0.0017279	0.0981701
TIAM2	SNOWBALL_002067_st	T-cell lymphoma invasion and metastasis 2	7.38832	6.62055	AS up	1.03929	-1.03929	0.00173076	0.0981767
NT5DC2	SNOWBALL_015438_s_st	5'-nucleotidase domain containing 2	9.21077	8.82575	AS up	1.00173	-1.00173	0.00177861	0.0984695
SYDE2	SNOWBALL_006469_st	synapse defective 1, Rho GTPase, homolog 2 (C. elegans)	6.78281	7.21926	DL up	-0.665735	0.665735	0.00178035	0.0984695
SGCD	SNOWBALL_042190_st	sarcoglycan, delta (35kDa dystrophin-associated glycoprotein)	8.41646	7.80954	AS up	1.03677	-1.03677	0.00178573	0.0984695
MIR221	SNOWBALL_020792_s_st	ssc-mir-221 [Source:miRBase;Acc:MI0008221]	4.73334	6.27955	DL up	-1.07652	1.07652	0.00181133	0.0984695
IGF2	SNOWBALL_026846_s_st	insulin-like growth factor 2 (somatomedin A)	9.92705	10.3426	DL up	-0.490285	0.490285	0.00183009	0.0984695
FAM168B	SNOWBALL_043094_st	hypothetical LOC505853	8.49567	8.99095	DL up	-1.05459	1.05459	0.00183031	0.0984695
ABCG2	SNOWBALL_011828_st	ATP-binding cassette, sub-family G (WHITE), member 2	7.43883	6.67463	AS up	0.920508	-0.920508	0.00185616	0.0984695
ADAMTS5	SNOWBALL_036673_st	ADAM metallopeptidase with thrombospondin type 1 motif, 5	5.49975	6.08503	DL up	-0.741976	0.741976	0.00187377	0.0984695
FAM20B	SNOWBALL_030462_st	Ssc_hash_S18552081 BX920732 Sus Scrofa library (scan) Sus scrofa cDNA clone scan0006.d.02 5prim, mRNA sequence /clone=scan0006.d.02 /clone_end=5prime /gb=BX920732 /gi=90244665 /ug=Ssc.26264 /len=840	6.39292	6.03449	AS up	0.861796	-0.861796	0.00188471	0.0984695
MCM5	SNOWBALL_026323_s_st	minichromosome maintenance complex component 5	6.19441	5.65116	AS up	0.933504	-0.933504	0.00189186	0.0984695
PDE1C	SNOWBALL_038917_st	phosphodiesterase 1C, calmodulin-dependent 70kDa	3.11639	3.7767	DL up	-0.901762	0.901762	0.00190128	0.0984695
UBE2G1	SNOWBALL_033834_st	ubiquitin-conjugating enzyme E2G 1 (UBC7 homolog, yeast)	6.93474	7.38343	DL up	-1.01801	1.01801	0.00190366	0.0984695
B3GNT2	SNOWBALL_005297_st	UDP-GlcNAc:betaGal beta-1,3-N-acetylglucosaminyltransferase 1	8.53267	8.83492	DL up	-0.598546	0.598546	0.00191798	0.0984695
PTN	SNOWBALL_000594_st	OTTSUSG00000001760 Pleiotrophic factor beta	5.78954	5.25369	AS up	0.722454	-0.722454	0.00192562	0.0984695
POP4	SNOWBALL_008053_st	processing of precursor 4, ribonuclease P/MRP subunit (S. cerevisiae)	5.76766	5.24219	AS up	1.01456	-1.01456	0.00192866	0.0984695
CHST15	SNOWBALL_025003_s_st	carbohydrate (N-acetylgalactosamine 4-sulfate 6-O) sulfotransferase 15	6.04361	6.55311	DL up	-0.826916	0.826916	0.00194543	0.0984695
HIST2H2BF	SNOWBALL_006418_st	histone cluster 2, H2bf	8.81725	8.03592	AS up	0.910907	-0.910907	0.00195065	0.0984695
SGO1	SNOWBALL_015176_st	shugoshin-like 1 (S. pombe)	6.55209	6.01073	AS up	0.978607	-0.978607	0.00196908	0.0988677
PIK3CA	SNOWBALL_042374_st	phosphoinositide-3-kinase, catalytic, alpha polypeptide	2.91195	2.52992	AS up	0.959123	-0.959123	0.00200404	0.0992381
ADIPOQ	SNOWBALL_022552_s_st	adiponectin, C1Q and collagen domain containing	6.75422	6.02077	AS up	0.915802	-0.915802	0.00200626	0.0992381
PLK4	SNOWBALL_011872_st	polo-like kinase 4	6.18713	5.74798	AS up	0.935288	-0.935288	0.00202075	0.0992381

## Sheet: (FP)-(FS)
Table S2. The number of significant DEGs identified through a comparison between FP and FS tissue
Symbol	Probeset	Description	Lsmean Tissue fp	Lsmean Tissue sy	Up-regulated in tissue	Std Lsmean Tissue fp	Std Lsmean Tissue sy	p-Value for Diff of Tissue = (fp)-(sy)	Adjusted p-Value for Diff of Tissue = (fp)-(sy)
GANC	SNOWBALL_002831_st	glucosidase, alpha; neutral C	4.38158	4.67683	FS up	-0.791355	0.791355	4.14347e-07	0.00495145
H2AC6	SNOWBALL_001036_st	histone cluster 1, H2ac	6.88218	6.53872	FP up	0.506283	-0.506283	6.47507e-06	0.0290164
JAM3	SNOWBALL_012802_st	junctional adhesion molecule 3	8.5682	8.88116	FS up	-0.70428	0.70428	3.20151e-05	0.0675143
LIFR	SNOWBALL_028158_st	leukemia inhibitory factor receptor alpha	4.14731	3.70344	FP up	1.04463	-1.04463	4.46874e-05	0.0755384
PCP4L1	SNOWBALL_005804_st	Purkinje cell protein 4 like 1	7.53706	6.90254	FP up	0.830562	-0.830562	4.63555e-05	0.0755384
EREG	SNOWBALL_011618_st	epiregulin	5.14697	3.39452	FP up	0.965746	-0.965746	8.724e-05	0.0831873
ZNF662	SNOWBALL_015228_st	zinc finger protein 662	5.96953	6.31754	FS up	-0.507811	0.507811	0.000101798	0.0831873
ZFPM2	SNOWBALL_045994_st	zinc finger protein, multitype 2	5.15671	6.61722	FS up	-1.06796	1.06796	0.000103674	0.0831873
ADGRD1	SNOWBALL_033715_st	G protein-coupled receptor 133	4.99202	6.26937	FS up	-1.02713	1.02713	0.000106239	0.0831873
PTGFR	SNOWBALL_008924_st	prostaglandin F receptor (FP)	9.55408	8.50435	FP up	0.975289	-0.975289	0.000107635	0.0831873
NRP2	SNOWBALL_029736_st	neuropilin 2	9.1845	8.71773	FP up	0.885855	-0.885855	0.000110703	0.0831873
DOCK4	SNOWBALL_019754_st	dedicator of cytokinesis 4	4.75432	5.26952	FS up	-0.886567	0.886567	0.000156383	0.0850605
MEOX2	SNOWBALL_012788_st	mesenchyme homeobox 2	7.73604	8.31233	FS up	-1.07263	1.07263	0.000156996	0.0850605
HMCN1	SNOWBALL_046997_st	hemicentin 1	6.38512	6.87969	FS up	-0.856999	0.856999	0.000162658	0.0850605
ZFPM2	SNOWBALL_000799_st	OTTSUSG00000000788 zinc finger protein, multitype 2 fragment	4.63378	6.14313	FS up	-1.06638	1.06638	0.000168122	0.0850605
EFEMP1	SNOWBALL_005363_st	EGF containing fibulin-like extracellular matrix protein 1	8.34365	9.54966	FS up	-1.0506	1.0506	0.00018303	0.0850605
MAL	SNOWBALL_000681_st	mal, T-cell differentiation protein	7.139	5.91155	FP up	1.02963	-1.02963	0.000192939	0.0850605
ADGRD1	SNOWBALL_024076_s_st	PREDICTED: Sus scrofa similar to G protein-coupled receptor 133 (LOC100155075), mRNA	7.31323	9.0854	FS up	-1.02956	1.02956	0.000195865	0.0850605
HEY2	SNOWBALL_002235_st	hairy/enhancer-of-split related with YRPW motif 2	9.7	9.14683	FP up	1.03624	-1.03624	0.000200585	0.0850605
IGF2	SNOWBALL_026846_s_st	insulin-like growth factor 2 (somatomedin A)	9.73606	10.5336	FS up	-0.940931	0.940931	0.000265006	0.0850605
H4C3	SNOWBALL_009792_st	histone cluster 1, H4c	9.19596	8.90086	FP up	0.632937	-0.632937	0.000277054	0.0850605
PIEZO2	SNOWBALL_041181_st	family with sequence similarity 38, member B	4.04272	4.48933	FS up	-0.914779	0.914779	0.000286546	0.0850605
AKR1CL1	SNOWBALL_013692_st	aldo-keto reductase family 1, member C-like 1	7.62429	8.19137	FS up	-0.572872	0.572872	0.00029	0.0850605
PRDM8	SNOWBALL_011663_st	PR domain containing 8	7.68659	8.73451	FS up	-1.05017	1.05017	0.000310164	0.0850605
ADGRD1	SNOWBALL_016434_s_st	G protein-coupled receptor 133	6.50739	8.1636	FS up	-1.03268	1.03268	0.00033472	0.0850605
ANGPTL1	SNOWBALL_013207_st	angiopoietin-like 1	4.1424	5.57767	FS up	-1.03481	1.03481	0.000344386	0.0850605
P2RX4	SNOWBALL_024395_s_st	PREDICTED: Sus scrofa similar to purinergic receptor P2X4 (LOC100157723), mRNA	5.01605	4.39296	FP up	0.700604	-0.700604	0.000347744	0.0850605
ASPA	SNOWBALL_014969_st	aspartoacylase	7.39046	5.87179	FP up	0.972948	-0.972948	0.000365803	0.0850605
NRP1	SNOWBALL_032326_st	neuropilin 1	9.48541	8.96656	FP up	0.921338	-0.921338	0.000386748	0.0850605
MAML2	SNOWBALL_032207_st	Ssc_hash_S25094940 rp8406 Normalized porcine adipose tissues cDNA library Sus scrofa cDNA, mRNA sequence /gb=DR066154 /gi=66989288 /ug=Ssc.37626 /len=547	4.74772	5.08548	FS up	-0.856972	0.856972	0.000405193	0.0850605
FAM46C	SNOWBALL_034436_st	family with sequence similarity 46, member C	6.62502	5.94635	FP up	0.825142	-0.825142	0.000413144	0.0850605
MGST1	SNOWBALL_021237_s_st	microsomal glutathione S-transferase 1	6.36753	5.40555	FP up	1.01618	-1.01618	0.000414746	0.0850605
	SNOWBALL_044867_st		5.58996	6.17908	FS up	-0.810534	0.810534	0.000437815	0.0850605
MYO1D	SNOWBALL_014439_st	myosin ID	9.48629	8.41229	FP up	0.979182	-0.979182	0.000441752	0.0850605
PLA2G7	SNOWBALL_010076_st	phospholipase A2, group VII (platelet-activating factor acetylhydrolase, plasma)	4.54665	4.05149	FP up	0.750791	-0.750791	0.000448297	0.0850605
MEG3	SNOWBALL_044587_st	maternally expressed 3 (non-protein coding)	6.84568	6.26488	FP up	0.87734	-0.87734	0.000467633	0.0850605
OAS2	SNOWBALL_024355_st	2'-5'-oligoadenylate synthetase 2, 69/71kDa	8.29226	8.60138	FS up	-0.627205	0.627205	0.000471423	0.0850605
ENTPD7	SNOWBALL_017397_st	ectonucleoside triphosphate diphosphohydrolase 7	8.00467	7.72031	FP up	0.438475	-0.438475	0.000509819	0.0850605
CD86	SNOWBALL_000268_st	CD86 molecule	7.39176	8.08893	FS up	-0.979194	0.979194	0.000511294	0.0850605
OTUB2	SNOWBALL_010433_st	OTU domain, ubiquitin aldehyde binding 2	6.36958	5.84991	FP up	1.00904	-1.00904	0.000512131	0.0850605
IGF1	SNOWBALL_023015_st	insulin-like growth factor 1 (somatomedin C)	9.04934	7.56078	FP up	1.07303	-1.07303	0.00058054	0.0852505
SFRP1	SNOWBALL_000397_st	secreted frizzled-related protein 1	7.74693	6.68916	FP up	1.08001	-1.08001	0.000592409	0.0852505
LOC102158724	SNOWBALL_040838_st		5.95914	5.13456	FP up	1.07577	-1.07577	0.000601654	0.0852505
TNC	SNOWBALL_004062_s_st	tenascin C	10.5831	9.88819	FP up	0.847148	-0.847148	0.000602913	0.0852505
ARL4D	SNOWBALL_014284_st	ADP-ribosylation factor-like 4D	5.52657	6.81529	FS up	-1.00282	1.00282	0.000614894	0.0852505
LOXL3	SNOWBALL_004986_st	lysyl oxidase-like 3	7.28805	7.73317	FS up	-1.00116	1.00116	0.000620661	0.0852505
PCDH17	SNOWBALL_013861_st	protocadherin 17	7.83743	6.47281	FP up	0.978108	-0.978108	0.000625492	0.0852505
B3GNT2	SNOWBALL_005297_st	UDP-GlcNAc:betaGal beta-1,3-N-acetylglucosaminyltransferase 1	8.90397	8.46362	FP up	0.872024	-0.872024	0.000631114	0.0852505
PTGIS	SNOWBALL_033555_st	prostaglandin I2 (prostacyclin) synthase	8.73854	9.27803	FS up	-1.00185	1.00185	0.000645889	0.0852505
EPAS1	SNOWBALL_005492_s_st	endothelial PAS domain protein 1	7.91595	7.52783	FP up	0.699637	-0.699637	0.000655197	0.0852505
LOXL2	SNOWBALL_035743_st	lysyl oxidase-like 2	9.56977	9.09969	FP up	0.938564	-0.938564	0.000680408	0.0852505
IFI27	SNOWBALL_010551_st	interferon, alpha-inducible protein 27	6.42876	6.11759	FP up	0.718703	-0.718703	0.000704462	0.0855462
CPM	SNOWBALL_007148_st	carboxypeptidase M-like	5.77269	5.0578	FP up	0.310123	-0.310123	0.000725863	0.0857696
ARL4C	SNOWBALL_018450_st	ADP-ribosylation factor-like 4C	7.20935	6.80853	FP up	1.06528	-1.06528	0.000733376	0.0857696
UGT1A6	SNOWBALL_024035_s_st	PREDICTED: Sus scrofa similar to UDP glycosyltransferase 1 family, polypeptide A10 (LOC100157045), mRNA	7.6885	7.00387	FP up	0.90096	-0.90096	0.000753338	0.0857696
HMCN1	SNOWBALL_013187_st	hemicentin 1	6.62991	7.20961	FS up	-0.715536	0.715536	0.00076702	0.0857696
KAZN	SNOWBALL_031216_st	Ssc_hash_S18278588 BP434485 full-length enriched swine cDNA library, adult lung Sus scrofa cDNA clone LNG010023B07 5prime, mRNA sequence /clone=LNG010023B07 /clone_end=5prime /gb=BP434485 /gi=40424552 /ug=Ssc.30779 /len=886	5.15779	6.20836	FS up	-0.990694	0.990694	0.000769854	0.0857696
NRP1	SNOWBALL_033757_st	neuropilin 1	7.66925	7.16291	FP up	0.722574	-0.722574	0.00077349	0.0857696
SGCA	SNOWBALL_023052_s_st	sarcoglycan, alpha (50kDa dystrophin-associated glycoprotein)	5.50968	6.29874	FS up	-0.716629	0.716629	0.000774794	0.0857696
PIR	SNOWBALL_023591_st	PREDICTED: Sus scrofa similar to MGC160032 protein (LOC100157214), mRNA	6.41115	7.83045	FS up	-1.06324	1.06324	0.000783555	0.0857696
EBF3	SNOWBALL_036746_st	early B-cell factor 3	8.53718	9.17079	FS up	-1.01233	1.01233	0.000786913	0.0857696
TOX	SNOWBALL_005882_st	thymocyte selection-associated high mobility group box	8.15446	8.61991	FS up	-0.896826	0.896826	0.000788625	0.0857696
IGFBP4	SNOWBALL_014477_st	insulin-like growth factor binding protein 4	8.9124	8.305	FP up	0.676435	-0.676435	0.000802613	0.0857696
DMD	SNOWBALL_023267_st	dystrophin	5.39541	4.15038	FP up	1.02143	-1.02143	0.000819975	0.0857696
SMOC1	SNOWBALL_010693_st	SPARC related modular calcium binding 1	7.7489	6.41469	FP up	1.01686	-1.01686	0.000830475	0.0857696
NOVA1	SNOWBALL_010756_st	neuro-oncological ventral antigen 1	8.25108	8.80004	FS up	-1.01743	1.01743	0.000830846	0.0857696
FGFR2	SNOWBALL_017276_s_st	fibroblast growth factor receptor 2	7.37837	6.4917	FP up	1.06212	-1.06212	0.000837049	0.0857696
MFAP5	SNOWBALL_007209_st	microfibrillar associated protein 5	9.9462	10.434	FS up	-1.07567	1.07567	0.000856059	0.0859795
TNXB	SNOWBALL_001312_st	OTTSUSG00000001348 tenascin XB	6.98173	7.56283	FS up	-0.683747	0.683747	0.00085971	0.0859795
DMD	SNOWBALL_020172_s_st	dystrophin	7.73112	6.82407	FP up	1.01327	-1.01327	0.000864971	0.0859795
KCNJ8	SNOWBALL_023188_s_st	potassium inwardly-rectifying channel, subfamily J, member 8	5.96552	4.74795	FP up	0.998813	-0.998813	0.000871745	0.0859795
ELMO1	SNOWBALL_019801_st	engulfment and cell motility 1	6.34796	7.27129	FS up	-0.877106	0.877106	0.000875536	0.0859795
KCTD12	SNOWBALL_014070_st	potassium channel tetramerisation domain containing 12	8.09611	8.70631	FS up	-0.804992	0.804992	0.000883916	0.0859795
FHL1	SNOWBALL_020575_s_st	four and a half LIM domains 1	8.53419	8.95785	FS up	-0.933738	0.933738	0.000889556	0.0861907
SYDE2	SNOWBALL_006469_st	synapse defective 1, Rho GTPase, homolog 2 (C. elegans)	6.72524	7.27683	FS up	-0.841369	0.841369	0.000892323	0.0862259
AHR	SNOWBALL_042652_st	aryl hydrocarbon receptor	8.19399	7.85509	FP up	0.669163	-0.669163	0.000914107	0.0869251
PARD3B	SNOWBALL_021828_s_st	par-3 partitioning defective 3 homolog B (C. elegans)	7.29482	6.77663	FP up	0.868902	-0.868902	0.00093182	0.0870482
TRPA1	SNOWBALL_005659_st	transient receptor potential cation channel, subfamily A, member 1	4.72877	3.53574	FP up	1.07466	-1.07466	0.000949335	0.0870482
PRCD	SNOWBALL_014176_s_st	hypothetical protein LOC100516929	6.25236	7.07578	FS up	-1.02527	1.02527	0.000959124	0.0870482
IGF1	SNOWBALL_007703_s_st	insulin-like growth factor 1 (somatomedin C)	11.4638	10.2767	FP up	1.05803	-1.05803	0.000967296	0.0870482
EBF3	SNOWBALL_024974_s_st	PREDICTED: Sus scrofa similar to Olf-1/EBF-like-2(9L) transcription factor, transcript variant 2 (LOC100153848), mRNA	7.2975	7.78093	FS up	-1.05323	1.05323	0.000975402	0.0870482
TPRG1	SNOWBALL_015994_st	tumor protein p63 regulated 1	5.41701	4.54579	FP up	0.815676	-0.815676	0.000977032	0.0870482
SLC3A1	SNOWBALL_005479_st	solute carrier family 3 (cystine, dibasic and neutral amino acid transporters, activator of cystine, dibasic and neutral amino acid transport), member 1	5.4541	5.92058	FS up	-0.991508	0.991508	0.000993122	0.0870482
RNF125	SNOWBALL_039405_st	ring finger protein 125	6.26478	5.7277	FP up	1.0251	-1.0251	0.00100524	0.0870482
DKC1	SNOWBALL_002010_s_st	dyskeratosis congenita 1, dyskerin	7.48774	7.22159	FP up	0.569877	-0.569877	0.0010273	0.087335
FAM180A	SNOWBALL_019676_st	family with sequence similarity 180, member A	8.30862	7.42549	FP up	1.07033	-1.07033	0.00104228	0.0875855
TNXB	SNOWBALL_009845_s_st	tenascin XB	7.83064	8.4228	FS up	-0.796545	0.796545	0.00108521	0.0883542
CREB5	SNOWBALL_044233_st	cAMP responsive element binding protein 5	5.97063	6.70692	FS up	-1.06322	1.06322	0.00110227	0.0883542
LRP1	SNOWBALL_027937_st	ribosomal protein L19	8.32577	8.53779	FS up	-0.846235	0.846235	0.00112505	0.0888394
TMEM192	SNOWBALL_041959_st	transmembrane protein 192	5.45241	5.79371	FS up	-0.838888	0.838888	0.00113031	0.0888635
S100A4	SNOWBALL_000867_st	S100 calcium binding protein A4	8.73167	9.45804	FS up	-1.05627	1.05627	0.00113391	0.0889514
CTSL	SNOWBALL_013397_s_st	cathepsin L1-like	7.07511	6.58874	FP up	0.988207	-0.988207	0.00114352	0.0891784
LOC106505993	SNOWBALL_037916_st		3.95508	5.709	FS up	-0.982718	0.982718	0.00114833	0.0891784
SFRP1	SNOWBALL_043306_st	secreted frizzled-related protein 1	6.58286	5.59627	FP up	1.07583	-1.07583	0.0011697	0.0899867
IGFBP7	SNOWBALL_011477_st	insulin-like growth factor binding protein 7	8.22072	7.54597	FP up	1.07895	-1.07895	0.00123371	0.0909822
PARPBP	SNOWBALL_007646_st	chromosome 12 open reading frame 48	7.0238	6.51155	FP up	1.06961	-1.06961	0.0012431	0.0909822
EYA1	SNOWBALL_005732_st	eyes absent homolog 1 (Drosophila)	7.3393	6.90992	FP up	0.766721	-0.766721	0.00130618	0.0919969
CD34	SNOWBALL_001592_st	CD34 molecule	5.21733	6.8915	FS up	-1.05923	1.05923	0.00131486	0.0924272
HMCN1	SNOWBALL_012975_s_st	hemicentin-1-like	6.70575	7.30639	FS up	-0.751867	0.751867	0.00133455	0.0930806
FLRT2	SNOWBALL_028286_st	fibronectin leucine rich transmembrane protein 2	4.65731	5.16265	FS up	-1.0633	1.0633	0.00138256	0.0938921
C7	SNOWBALL_018640_st	complement component 7	5.89929	4.74895	FP up	0.700662	-0.700662	0.00141008	0.0943969
CEP55	SNOWBALL_017146_s_st	centrosomal protein 55kDa	5.46738	4.91306	FP up	1.06561	-1.06561	0.00141416	0.0943969
GK2	SNOWBALL_020097_s_st	glycerol kinase	6.03022	5.58103	FP up	0.931458	-0.931458	0.00142218	0.0944172
KCNJ8	SNOWBALL_007363_s_st	potassium inwardly-rectifying channel, subfamily J, member 8	6.70324	5.32157	FP up	1.03117	-1.03117	0.00143301	0.0947195
PAIP2B	SNOWBALL_030352_st	poly(A) binding protein interacting protein 2B	4.87605	5.40164	FS up	-1.04971	1.04971	0.00144178	0.0947195
MFAP2	SNOWBALL_009309_st	microfibrillar-associated protein 2	5.76547	6.47643	FS up	-1.03235	1.03235	0.00145175	0.0947195
UBAP2	SNOWBALL_013582_st	Small nucleolar RNA SNORD121A [Source: RFAM;Acc:RF01191]	3.8151	3.22193	FP up	0.896911	-0.896911	0.00145921	0.0947195
LINGO1	SNOWBALL_010362_st	leucine rich repeat and Ig domain containing 1	6.13652	6.70764	FS up	-1.04996	1.04996	0.00148021	0.0955495
RARB	SNOWBALL_015182_st	retinoic acid receptor, beta	6.99919	7.93637	FS up	-1.05076	1.05076	0.00149342	0.0956072
SCD5	SNOWBALL_011918_st	stearoyl-CoA desaturase 5	4.8124	5.30421	FS up	-0.975918	0.975918	0.00149457	0.0956072
AHCYL2	SNOWBALL_028283_st	adenosylhomocysteinase-like 2	5.46688	4.3982	FP up	0.977414	-0.977414	0.00152869	0.0963466
ATRNL1	SNOWBALL_045395_st	attractin-like 1	4.57709	5.52459	FS up	-0.744979	0.744979	0.00153993	0.0963466
RUNX1	SNOWBALL_025752_st	runt-related transcription factor 1	6.22153	5.69271	FP up	1.00984	-1.00984	0.00157681	0.0970244
SLC4A4	SNOWBALL_022763_st	solute carrier family 4, sodium bicarbonate cotransporter, member 4	5.8675	6.28143	FS up	-0.908211	0.908211	0.00158775	0.0970244
TMEM65	SNOWBALL_042363_st	transmembrane protein 65	4.73746	5.04747	FS up	-0.721218	0.721218	0.00160629	0.0972798
PTPRK	SNOWBALL_002222_st	protein tyrosine phosphatase, receptor type, K	6.61326	5.92294	FP up	1.0028	-1.0028	0.00160773	0.0972798
RHOU	SNOWBALL_044920_st	ras homolog gene family, member U	4.66669	5.41865	FS up	-1.06713	1.06713	0.00162482	0.0975291
ROPN1L	SNOWBALL_047412_st	rhophilin associated tail protein 1-like	4.26702	3.70491	FP up	0.964777	-0.964777	0.00164737	0.0975291
EBF3	SNOWBALL_027213_st	early B-cell factor 3	9.25904	9.82406	FS up	-1.00755	1.00755	0.0016584	0.0975291
AGTR1	SNOWBALL_015600_st	angiotensin II receptor, type 1	7.81665	8.46645	FS up	-0.495495	0.495495	0.00167037	0.0975291
FAM46C	SNOWBALL_006233_st	family with sequence similarity 46, member C	7.12273	6.50709	FP up	0.964053	-0.964053	0.00168389	0.097598
TMEM170B	SNOWBALL_036017_st	transmembrane protein 170B	5.10839	5.51416	FS up	-0.534533	0.534533	0.00177668	0.0984695
SCARA5	SNOWBALL_016368_st	scavenger receptor class A, member 5 (putative)	6.34999	6.99311	FS up	-0.923502	0.923502	0.00180915	0.0984695
ANKRD44	SNOWBALL_017971_st	ankyrin repeat domain 44	7.01688	6.44965	FP up	1.00516	-1.00516	0.00181645	0.0984695
COL11A1	SNOWBALL_006377_st	collagen, type XI, alpha 1	6.23285	5.23452	FP up	0.838882	-0.838882	0.0018212	0.0984695
COL12A1	SNOWBALL_002365_st	collagen, type XII, alpha 1	11.359	10.825	FP up	1.03597	-1.03597	0.00183307	0.0984695
MPPED2	SNOWBALL_000626_s_st	metallophosphoesterase domain containing 2	4.41277	5.86328	FS up	-1.06982	1.06982	0.00183395	0.0984695
TOX	SNOWBALL_046487_st		3.50165	3.97523	FS up	-0.952997	0.952997	0.00184039	0.0984695
GPM6B	SNOWBALL_001646_st	glycoprotein M6B	7.73925	6.00022	FP up	1.06108	-1.06108	0.00186428	0.0984695
IFIT3	SNOWBALL_024611_st	interferon-induced protein with tetratricopeptide repeats 3	4.42961	4.99229	FS up	-0.492134	0.492134	0.0018908	0.0984695
VDR	SNOWBALL_021079_s_st	vitamin D (1,25- dihydroxyvitamin D3) receptor	6.62351	6.01768	FP up	1.06441	-1.06441	0.00191236	0.0984695
LIMCH1	SNOWBALL_011383_st	LIM and calponin homology domains 1	7.63901	8.06682	FS up	-0.941419	0.941419	0.00194603	0.0984695
OR11G2	SNOWBALL_010463_s_st	olfactory receptor 11G2-like	2.73692	3.38982	FS up	-0.984323	0.984323	0.0019488	0.0984695
NCAPG2	SNOWBALL_036719_st	non-SMC condensin II complex, subunit G2	5.58912	5.21413	FP up	0.808502	-0.808502	0.00196486	0.0987942
MID1	SNOWBALL_001609_s_st	midline 1 (Opitz/BBB syndrome)	6.68111	7.41217	FS up	-1.04997	1.04997	0.00197335	0.0989436
AUNIP	SNOWBALL_009302_st	chromosome 1 open reading frame 135	4.77791	4.16463	FP up	0.958933	-0.958933	0.0020039	0.0992381
TIMP3	SNOWBALL_006848_st	TIMP metallopeptidase inhibitor 3	12.2587	12.7576	FS up	-0.98456	0.98456	0.00201046	0.0992381
ABCC9	SNOWBALL_007132_st	ATP-binding cassette transporter sub-family C member 9 (Sulfonylurea receptor 2) [Source:UniProtKB/Swiss-Prot;Acc:O60706]	7.64209	6.44232	FP up	0.983087	-0.983087	0.0020186	0.0992381
CCL19	SNOWBALL_000005_st	chemokine (C-C motif) ligand 19	9.82796	8.65691	FP up	1.05588	-1.05588	0.00204295	0.0999887

## Sheet: (DL FP)-(DL FS)
Table S2. The number of significant DEGs identified through a comparison between FP and FS tissue of DL breed
Symbol	Probeset	Description	Lsmean Breed*Tissue DL fp	Lsmean Breed*Tissue DL sy	Up-regulated in Breed*Tissue	Std Lsmean Breed*Tissue DL fp	Std Lsmean Breed*Tissue DL sy	p-Value for Diff of Breed*Tissue = (DL fp)-(DL sy)	Adjusted p-Value for Diff of Breed*Tissue = (DL fp)-(DL sy)
GANC	SNOWBALL_002831_st	glucosidase, alpha; neutral C	4.34152	4.89364	DL fs	-1.00608	1.95357	1.79232e-07	0.00495145
H2AC1	SNOWBALL_001036_st	histone cluster 1, H2ac	6.81477	6.05521	DL fp	0.307553	-1.93177	1.69394e-06	0.00988905
EREG	SNOWBALL_011618_st	epiregulin	5.81476	3.07602	DL fp	1.70177	-1.31678	6.46954e-05	0.0821696
PCP4L1	SNOWBALL_005804_st	Purkinje cell protein 4 like 1	7.87302	7.07746	DL fp	1.71011	-0.372639	6.64691e-05	0.0821696
H4-16	SNOWBALL_009792_st	histone cluster 1, H4c	9.49618	8.95653	DL fp	1.92077	-0.39414	0.000128605	0.0850605
PIEZO2	SNOWBALL_041181_st	family with sequence similarity 38, member B	3.85178	4.63783	DL fs	-1.697	1.52315	0.000149133	0.0850605
	SNOWBALL_044867_st		5.37419	6.56408	DL fs	-1.40427	1.86995	0.000151227	0.0850605
ENTPD7	SNOWBALL_017397_st	ectonucleoside triphosphate diphosphohydrolase 7	8.45534	7.8558	DL fp	1.82833	-0.0206458	0.000155001	0.0850605
NRP2	SNOWBALL_029736_st	neuropilin 2	9.39262	8.82456	DL fp	1.67584	-0.480364	0.000173408	0.0850605
ZFPM2	SNOWBALL_045994_st	zinc finger protein, multitype 2	5.13454	6.79151	DL fs	-1.10037	1.32284	0.000200295	0.0850605
ZNF662	SNOWBALL_015228_st	zinc finger protein 662	5.62182	6.01288	DL fs	-1.52255	-0.381302	0.00020238	0.0850605
LIFR	SNOWBALL_028158_st	leukemia inhibitory factor receptor alpha	4.05959	3.693	DL fp	0.631746	-1.09378	0.000223204	0.0850605
HEY2	SNOWBALL_002235_st	hairy/enhancer-of-split related with YRPW motif 2	9.81632	9.06978	DL fp	1.47202	-1.32488	0.000230659	0.0850605
ZFPM2	SNOWBALL_000799_st	OTTSUSG00000000788 zinc finger protein, multitype 2 fragment	4.49345	6.29985	DL fs	-1.26467	1.28784	0.000276683	0.0850605
MAL	SNOWBALL_000681_st	mal, T-cell differentiation protein	7.42457	5.96645	DL fp	1.50873	-0.937535	0.000324569	0.0850605
ADGRD1	SNOWBALL_033715_st	G protein-coupled receptor 133	4.80299	6.04388	DL fs	-1.33114	0.664487	0.000326018	0.0850605
MEOX2	SNOWBALL_012788_st	mesenchyme homeobox 2	7.73848	8.36465	DL fs	-1.06357	1.26739	0.000344675	0.0850605
LAMA2	SNOWBALL_029940_st	laminin, alpha 2	4.37857	4.81083	DL fs	-1.75416	0.264457	0.000428936	0.0850605
ANGPTL1	SNOWBALL_013207_st	angiopoietin-like 1	4.03239	5.91433	DL fs	-1.19344	1.52025	0.000431361	0.0850605
ASPA	SNOWBALL_014969_st	aspartoacylase	7.92315	5.98718	DL fp	1.65549	-0.825097	0.000498195	0.0850605
ADGRD1	SNOWBALL_024076_s_st	PREDICTED: Sus scrofa similar to G protein-coupled receptor 133 (LOC100155075), mRNA	7.01016	8.82752	DL fs	-1.38171	0.729928	0.000510387	0.0850605
CMAH	SNOWBALL_009774_st	//cytidine monophosphate-N-acetylneuraminic acid hydroxylase (CMP-N-acetylneuraminate monooxygenase) pseudogene [Source:HGNC Symbol;Acc:2098]	5.47831	6.25456	DL fs	-0.888981	2.00716	0.000609986	0.0852505
EFEMP1	SNOWBALL_005363_st	EGF containing fibulin-like extracellular matrix protein 1	8.24162	9.3707	DL fs	-1.22837	0.738802	0.000625378	0.0852505
PRDM8	SNOWBALL_011663_st	PR domain containing 8	7.74129	8.91131	DL fs	-0.940531	1.40452	0.000626625	0.0852505
ANKRD10	SNOWBALL_014021_st	ankyrin repeat domain 10	7.46792	7.93143	DL fs	-0.296345	1.89278	0.000653769	0.0852505
OAS2	SNOWBALL_024355_st	2'-5'-oligoadenylate synthetase 2, 69/71kDa	8.03748	8.42787	DL fs	-1.66109	-0.0769044	0.000659843	0.0852505
IL1RAP	SNOWBALL_037791_s_st	interleukin 1 receptor accessory protein	6.69681	5.93894	DL fp	1.96834	-1.2184	0.000662184	0.0852505
ATRNL1	SNOWBALL_045395_st	attractin-like 1	4.55173	6.29975	DL fs	-0.784866	1.96394	0.000701806	0.0855462
LRP1	SNOWBALL_027937_st	ribosomal protein L19	8.32118	8.6689	DL fs	-0.882936	1.89282	0.000725597	0.0857696
TOX	SNOWBALL_005882_st	thymocyte selection-associated high mobility group box	7.92301	8.58171	DL fs	-1.78874	0.749636	0.000786997	0.0857696
EBF3	SNOWBALL_036746_st	early B-cell factor 3	8.46165	9.35283	DL fs	-1.25367	1.59402	0.000799762	0.0857696
LOXL2	SNOWBALL_035743_st	lysyl oxidase-like 2	9.52604	8.90552	DL fp	0.763963	-1.71393	0.000834635	0.0857696
CIAPIN1	SNOWBALL_027440_st	cytokine induced apoptosis inhibitor 1	7.79964	7.30068	DL fp	1.52339	-1.79544	0.000841182	0.0857696
AKR1CL1	SNOWBALL_013692_st	aldo-keto reductase family 1, member C-like 1	8.08303	8.63901	DL fs	0.353984	1.4773	0.000861697	0.0859795
DOCK4	SNOWBALL_019754_st	dedicator of cytokinesis 4	4.98111	5.39075	DL fs	-0.106018	1.30379	0.000868399	0.0859795
PTGIS	SNOWBALL_033555_st	prostaglandin I2 (prostacyclin) synthase	8.57418	9.26171	DL fs	-1.61229	0.941222	0.000879426	0.0859795
LAMA2	SNOWBALL_039646_st	laminin subunit alpha-2-like	6.82697	7.40869	DL fs	-1.9136	0.28839	0.000971388	0.0870482
KCTD12	SNOWBALL_014070_st	potassium channel tetramerisation domain containing 12	8.24301	9.07454	DL fs	-0.4174	1.77655	0.000986485	0.0870482
EPAS1	SNOWBALL_005492_s_st	endothelial PAS domain protein 1	7.73537	7.25779	DL fp	0.0485818	-1.67319	0.000989628	0.0870482
SFRP4	SNOWBALL_022986_s_st	secreted frizzled-related protein 4	9.74157	10.8327	DL fs	-0.723195	1.98788	0.000992124	0.0870482
ESM1	SNOWBALL_018634_st	endothelial cell-specific molecule 1	7.39599	7.01295	DL fp	0.775905	-2.01208	0.0010254	0.087335
ELMO1	SNOWBALL_019801_st	engulfment and cell motility 1	6.49757	7.73402	DL fs	-0.592864	1.75625	0.00102892	0.087335
GK2	SNOWBALL_020097_s_st	glycerol kinase	6.07906	5.37268	DL fp	1.13402	-1.79558	0.00103964	0.0875855
FAM46C	SNOWBALL_034436_st	family with sequence similarity 46, member C	6.9222	6.22218	DL fp	1.54778	-0.154429	0.00105391	0.087663
SLC3A1	SNOWBALL_005479_st	solute carrier family 3 (cystine, dibasic and neutral amino acid transporters, activator of cystine, dibasic and neutral amino acid transport), member 1	5.43881	6.07906	DL fs	-1.05647	1.66521	0.00108505	0.0883542
COL4A1	SNOWBALL_014052_st	collagen, type IV, alpha 1	7.88514	7.377	DL fp	0.0216884	-1.80861	0.00110003	0.0883542
SCD5	SNOWBALL_011918_st	stearoyl-CoA desaturase 5	4.71791	5.47828	DL fs	-1.3509	1.66672	0.00114912	0.0891784
TMEM170B	SNOWBALL_036017_st	transmembrane protein 170B	5.31906	5.98386	DL fs	0.0205022	1.77205	0.00115173	0.0891784
PCDH17	SNOWBALL_013861_st	protocadherin 17	8.23998	6.69174	DL fp	1.55517	-0.664271	0.00120107	0.0909822
LOC102158724	SNOWBALL_040838_st		5.98493	5.07775	DL fp	1.14306	-1.22403	0.00126542	0.0914775
ADGRD1	SNOWBALL_016434_s_st	G protein-coupled receptor 133	6.35081	7.83278	DL fs	-1.22795	0.620135	0.00130148	0.0919969
IFIT3	SNOWBALL_024611_st	interferon-induced protein with tetratricopeptide repeats 3	4.79809	5.68982	DL fs	0.152422	1.71226	0.00135258	0.0937504
DKC1	SNOWBALL_002010_s_st	dyskeratosis congenita 1, dyskerin	7.31379	6.97153	DL fp	-0.175027	-1.64069	0.00136024	0.0937504
ADAMTS5	SNOWBALL_036673_st	ADAM metallopeptidase with thrombospondin type 1 motif, 5	5.62416	6.5459	DL fs	-0.426559	1.91051	0.00136527	0.0937504
NRP1	SNOWBALL_032326_st	neuropilin 1	9.30758	8.8286	DL fp	0.289785	-1.41132	0.00136954	0.0937504
UBAP2	SNOWBALL_013582_st	Small nucleolar RNA SNORD121A [Source: RFAM;Acc:RF01191]	4.11435	3.2574	DL fp	1.80189	-0.789658	0.0013703	0.0937504
KAZN	SNOWBALL_031216_st	Ssc_hash_S18278588 BP434485 full-length enriched swine cDNA library, adult lung Sus scrofa cDNA clone LNG010023B07 5prime, mRNA sequence /clone=LNG010023B07 /clone_end=5prime /gb=BP434485 /gi=40424552 /ug=Ssc.30779 /len=886	4.86198	6.06515	DL fs	-1.54858	0.720597	0.00143619	0.0947195
TNC	SNOWBALL_004062_s_st	tenascin C	10.8747	10.1455	DL fp	1.55826	-0.219852	0.0014573	0.0947195
EBF3	SNOWBALL_027213_st	early B-cell factor 3	9.14029	9.97051	DL fs	-1.43105	1.52981	0.00148188	0.0955495
PRMT5	SNOWBALL_021060_s_st	protein arginine methyltransferase 5	8.65676	8.3814	DL fp	-0.0199652	-1.80773	0.00153658	0.0963466
ARL4D	SNOWBALL_014284_st	ADP-ribosylation factor-like 4D	5.76394	7.09258	DL fs	-0.633395	1.43436	0.00156589	0.0970244
EBF3	SNOWBALL_024974_s_st	PREDICTED: Sus scrofa similar to Olf-1/EBF-like-2(9L) transcription factor, transcript variant 2 (LOC100153848), mRNA	7.28624	7.86762	DL fs	-1.1023	1.43096	0.00157362	0.0970244
GZF1	SNOWBALL_023767_s_st	PREDICTED: Sus scrofa similar to GDNF-inducible zinc finger protein 1 (LOC100156862), mRNA	5.67711	5.017	DL fp	2.004	-0.824409	0.00157769	0.0970244
MYO1D	SNOWBALL_014439_st	myosin ID	9.68966	8.7038	DL fp	1.34999	-0.447632	0.00158859	0.0970244
PTGFR	SNOWBALL_008924_st	prostaglandin F receptor (FP)	9.49784	8.89867	DL fp	0.870782	-0.242584	0.00159754	0.0972356
CAV2	SNOWBALL_019849_st	caveolin 2	7.42478	7.07069	DL fp	1.97113	-0.722102	0.00160257	0.0972798
PIR	SNOWBALL_023591_st	PREDICTED: Sus scrofa similar to MGC160032 protein (LOC100157214), mRNA	6.44453	8.01773	DL fs	-1.01324	1.34383	0.00160912	0.0972798
OTUB2	SNOWBALL_010433_st	OTU domain, ubiquitin aldehyde binding 2	6.45574	5.96117	DL fp	1.34362	-0.57699	0.00165324	0.0975291
SFRP1	SNOWBALL_000397_st	secreted frizzled-related protein 1	7.73487	6.6924	DL fp	1.05539	-1.0734	0.00172308	0.0981701
SMOC1	SNOWBALL_010693_st	SPARC related modular calcium binding 1	8.04493	6.58549	DL fp	1.46809	-0.756508	0.00177237	0.0984695
H2BC3	SNOWBALL_009703_st	histone cluster 1, H2bb	6.5758	6.08685	DL fp	-0.0679485	-1.79378	0.00177554	0.0984695
LOC106505993	SNOWBALL_037916_st		4.13044	6.26933	DL fs	-0.786216	1.61063	0.00177664	0.0984695
MFAP5	SNOWBALL_007209_st	microfibrillar associated protein 5	9.91227	10.4497	DL fs	-1.22532	1.145	0.00178814	0.0984695
IGF2	SNOWBALL_026846_s_st	insulin-like growth factor 2 (somatomedin A)	10.0489	10.6364	DL fs	-0.202846	1.18341	0.00183193	0.0984695
UGT1A6	SNOWBALL_024035_s_st	PREDICTED: Sus scrofa similar to UDP glycosyltransferase 1 family, polypeptide A10 (LOC100157045), mRNA	7.92711	7.21751	DL fp	1.52898	-0.33866	0.00188507	0.0984695
LGALS13	SNOWBALL_008231_s_st	lectin, galactoside-binding, soluble, 13	6.56823	4.29088	DL fp	1.73949	-1.26926	0.00192019	0.0984695
TRPA1	SNOWBALL_005659_st	transient receptor potential cation channel, subfamily A, member 1	4.77242	3.44409	DL fp	1.15329	-1.23977	0.00192123	0.0984695
TPRG1	SNOWBALL_015994_st	tumor protein p63 regulated 1	5.84573	4.86834	DL fp	1.61846	-0.211692	0.00193339	0.0984695
SCARA5	SNOWBALL_016368_st	scavenger receptor class A, member 5 (putative)	6.06017	6.94774	DL fs	-1.75584	0.793195	0.00194363	0.0984695
FHL1	SNOWBALL_020575_s_st	four and a half LIM domains 1	8.64019	9.09674	DL fs	-0.466515	1.54595	0.00198235	0.0990737
IGF1	SNOWBALL_023015_st	insulin-like growth factor 1 (somatomedin C)	9.06946	7.68806	DL fp	1.10203	-0.889534	0.00201516	0.0992381
SLC5A7	SNOWBALL_004620_st	solute carrier family 5 (choline transporter), member 7	5.14795	6.40073	DL fs	-1.69536	-0.152411	0.00204998	0.0999887

## Sheet: (AS FP)-(AS FS)
Table S2. The number of significant DEGs identified through a comparison between FP and FS tissue of AS breed
Symbol	Probeset	Description	Lsmean Breed*Tissue AS fp	Lsmean Breed*Tissue AS sy	Up-regulated in Breed*Tissue	Std Lsmean Breed*Tissue AS fp	Std Lsmean Breed*Tissue AS sy	p-Value for Diff of Breed*Tissue = (AS fp)-(AS sy)	Adjusted p-Value for Diff of Breed*Tissue = (AS fp)-(AS sy)
JAM3	SNOWBALL_012802_st	junctional adhesion molecule 3	8.30371	8.82312	AS fs	-1.89464	0.44306	1.98205e-05	0.058582
LIFR	SNOWBALL_028158_st	leukemia inhibitory factor receptor alpha	4.23503	3.71389	AS fp	1.45751	-0.995479	7.8e-05	0.0831873
PTGFR	SNOWBALL_008924_st	prostaglandin F receptor (FP)	9.61032	8.11004	AS fp	1.0798	-1.70799	0.000104292	0.0831873
HMCN1	SNOWBALL_046997_st	hemicentin 1	6.10689	6.82552	AS fs	-1.8212	0.669276	0.00015002	0.0850605
PLA2G7	SNOWBALL_010076_st	phospholipase A2, group VII (platelet-activating factor acetylhydrolase, plasma)	4.94171	4.05927	AS fp	1.94883	-0.727199	0.000225055	0.0850605
DOCK4	SNOWBALL_019754_st	dedicator of cytokinesis 4	4.52752	5.14829	AS fs	-1.66712	0.469345	0.00025227	0.0850605
ADGRD1	SNOWBALL_033715_st	G protein-coupled receptor 133	5.18106	6.49486	AS fs	-0.723113	1.38976	0.000274997	0.0850605
PCP4L1	SNOWBALL_005804_st	Purkinje cell protein 4 like 1	7.20109	6.72762	AS fp	-0.0489825	-1.28849	0.000313353	0.0850605
CPM	SNOWBALL_007148_st	carboxypeptidase M-like	4.91333	3.58527	AS fp	-0.435467	-1.58772	0.000322541	0.0850605
MAML2	SNOWBALL_032207_st	Ssc_hash_S25094940 rp8406 Normalized porcine adipose tissues cDNA library Sus scrofa cDNA, mRNA sequence /gb=DR066154 /gi=66989288 /ug=Ssc.37626 /len=547	4.555	5.05595	AS fs	-1.83492	0.707144	0.000351638	0.0850605
IGF2	SNOWBALL_026846_s_st	insulin-like growth factor 2 (somatomedin A)	9.42325	10.4308	AS fs	-1.67902	0.698447	0.000370904	0.0850605
P2RX4	SNOWBALL_024395_s_st	PREDICTED: Sus scrofa similar to purinergic receptor P2X4 (LOC100157723), mRNA	4.76978	3.92985	AS fp	0.146797	-1.74203	0.000401123	0.0850605
ZNF662	SNOWBALL_015228_st	zinc finger protein 662	6.31724	6.6222	AS fs	0.50693	1.39692	0.000424721	0.0850605
EFEMP1	SNOWBALL_005363_st	EGF containing fibulin-like extracellular matrix protein 1	8.44568	9.72862	AS fs	-0.872827	1.36239	0.000427788	0.0850605
MGST1	SNOWBALL_021237_s_st	microsomal glutathione S-transferase 1	6.4833	5.13907	AS fp	1.26076	-1.57916	0.000429824	0.0850605
ZFPM2	SNOWBALL_045994_st	zinc finger protein, multitype 2	5.17887	6.44294	AS fs	-1.03555	0.813078	0.000448779	0.0850605
EYA1	SNOWBALL_005732_st	eyes absent homolog 1 (Drosophila)	7.67505	6.81645	AS fp	1.96581	-1.10055	0.000467955	0.0850605
ALDH2	SNOWBALL_016676_s_st	aldehyde dehydrogenase, mitochondrial-like	10.2616	9.4851	AS fp	0.961106	-2.01728	0.000470407	0.0850605
TMEM192	SNOWBALL_041959_st	transmembrane protein 192	5.23937	5.88532	AS fs	-1.8862	1.28927	0.000476373	0.0850605
MEG3	SNOWBALL_044587_st	maternally expressed 3 (non-protein coding)	7.14226	6.34676	AS fp	1.77335	-0.62999	0.00051432	0.0850605
GANC	SNOWBALL_002831_st	glucosidase, alpha; neutral C	4.42163	4.46002	AS fs	-0.576627	-0.370855	0.000525983	0.0850605
LOXL3	SNOWBALL_004986_st	lysyl oxidase-like 3	7.2239	7.87066	AS fs	-1.28975	1.61966	0.000572718	0.0852505
MEOX2	SNOWBALL_012788_st	mesenchyme homeobox 2	7.73361	8.26001	AS fs	-1.08169	0.877872	0.000577642	0.0852505
ADGRD1	SNOWBALL_024076_s_st	PREDICTED: Sus scrofa similar to G protein-coupled receptor 133 (LOC100155075), mRNA	7.61629	9.34328	AS fs	-0.677422	1.3292	0.000593919	0.0852505
LAMA2	SNOWBALL_029940_st	laminin, alpha 2	5.10691	4.7205	AS fp	1.64708	-0.157375	0.000598688	0.0852505
IFI27	SNOWBALL_010551_st	interferon, alpha-inducible protein 27	6.33987	5.87936	AS fp	0.308069	-1.81913	0.00061567	0.0852505
NRP2	SNOWBALL_029736_st	neuropilin 2	8.97637	8.6109	AS fp	0.095873	-1.29135	0.000645144	0.0852505
IGFBP4	SNOWBALL_014477_st	insulin-like growth factor binding protein 4	9.42133	8.51045	AS fp	1.81	-0.21884	0.000674464	0.0852505
GPR133	SNOWBALL_016434_s_st	G protein-coupled receptor 133	6.66397	8.49443	AS fs	-0.837418	1.44523	0.000696747	0.0852505
KCNJ8	SNOWBALL_023188_s_st	potassium inwardly-rectifying channel, subfamily J, member 8	6.29042	4.46077	AS fp	1.53188	-1.46998	0.000728228	0.0857696
AKR1CL1	SNOWBALL_013692_st	aldo-keto reductase family 1, member C-like 1	7.16554	7.74373	AS fs	-1.49973	-0.331555	0.000767298	0.0857696
FAM219B	SNOWBALL_010867_st	uncharacterized protein C15orf17-like	6.0511	6.53906	AS fs	-0.927584	1.83075	0.000791188	0.0857696
B3GNT2	SNOWBALL_005297_st	UDP-GlcNAc:betaGal beta-1,3-N-acetylglucosaminyltransferase 1	8.82059	8.24475	AS fp	0.541763	-1.73885	0.000796199	0.0857696
TMPRSS11BNL	SNOWBALL_011426_st	transmembrane protease serine 11B-like	6.98271	5.98554	AS fp	1.74475	0.158599	0.00082523	0.0857696
NRP1	SNOWBALL_032326_st	neuropilin 1	9.66323	9.10453	AS fp	1.55289	-0.431353	0.000868962	0.0859795
COL11A1	SNOWBALL_006377_st	collagen, type XI, alpha 1	6.87244	5.08046	AS fp	1.91375	-1.0978	0.000901462	0.0865183
ZFPM2	SNOWBALL_000799_st	OTTSUSG00000000788 zinc finger protein, multitype 2 fragment	4.77411	5.9864	AS fs	-0.868088	0.844924	0.000905415	0.0865183
CD86	SNOWBALL_000268_st	CD86 molecule	7.18153	7.98679	AS fs	-1.56973	0.692275	0.000932176	0.0870482
MYO1D	SNOWBALL_014439_st	myosin ID	9.28293	8.12077	AS fp	0.608369	-1.51073	0.000977636	0.0870482
KCNK1	SNOWBALL_016707_s_st	potassium channel, subfamily K, member 1	7.11594	6.37011	AS fp	1.87707	-0.196404	0.000999061	0.0870482
MAL	SNOWBALL_000681_st	mal, T-cell differentiation protein	6.85343	5.85666	AS fp	0.550533	-1.12173	0.00100453	0.0870482
HMCN1	SNOWBALL_013187_st	hemicentin 1	6.22556	6.9729	AS fs	-1.71375	0.131191	0.00100884	0.0871285
PDE7B	SNOWBALL_002115_st	phosphodiesterase 7B	7.68575	6.95062	AS fp	1.84192	-0.167108	0.00103048	0.087335
DMD	SNOWBALL_023267_st	dystrophin	5.73309	4.105	AS fp	1.5755	-1.0959	0.0010339	0.0874181
RNF125	SNOWBALL_039405_st	ring finger protein 125	6.39244	5.64359	AS fp	1.51243	-1.34618	0.00104829	0.0875855
C7	SNOWBALL_018640_st	complement component 7	6.83788	5.05838	AS fp	1.84403	-0.323723	0.00108212	0.0883542
ZNF84	SNOWBALL_016338_s_st	zinc finger protein 26	4.34806	4.83229	AS fs	-1.93034	0.295488	0.00110694	0.0883542
FGF10	SNOWBALL_018610_st	fibroblast growth factor 10	5.06501	4.23309	AS fp	1.41088	-1.80687	0.00110905	0.0883542
	SNOWBALL_046464_st		4.87076	3.48318	AS fp	1.79719	-1.4969	0.00111813	0.0888394
NOVA1	SNOWBALL_010756_st	neuro-oncological ventral antigen 1	8.2578	8.95011	AS fs	-0.992543	1.57371	0.00116595	0.0898909
NRP1	SNOWBALL_033757_st	neuropilin 1	8.00204	7.38546	AS fp	1.6724	-0.0874047	0.00120405	0.0909822
OTUB2	SNOWBALL_010433_st	OTU domain, ubiquitin aldehyde binding 2	6.28342	5.73866	AS fp	0.674448	-1.44108	0.00124355	0.0909822
PRDM8	SNOWBALL_011663_st	PR domain containing 8	7.63188	8.55772	AS fs	-1.15982	0.695828	0.00125304	0.0911631
TRMT2B	SNOWBALL_035230_st	TRM2 tRNA methyltransferase 2 homolog B (S. cerevisiae)	3.2821	3.8506	AS fs	-0.969847	2.01308	0.00125619	0.0911631
SGCA	SNOWBALL_023052_s_st	sarcoglycan, alpha (50kDa dystrophin-associated glycoprotein)	4.9916	5.93609	AS fs	-1.65768	0.0578995	0.00126884	0.0914775
FAM46C	SNOWBALL_034436_st	family with sequence similarity 46, member C	6.32784	5.67052	AS fp	0.102503	-1.49586	0.00126924	0.0914775
FGFR2	SNOWBALL_017276_s_st	fibroblast growth factor receptor 2	7.45623	6.37461	AS fp	1.24865	-1.34263	0.00129586	0.0919969
FZD6	SNOWBALL_005752_st	frizzled homolog 6 (Drosophila)	5.40438	4.84196	AS fp	1.95104	-0.588059	0.0013024	0.0919969
IGF1	SNOWBALL_023015_st	insulin-like growth factor 1 (somatomedin C)	9.02923	7.4335	AS fp	1.04403	-1.25653	0.00131849	0.0925006
OLFML2B	SNOWBALL_006047_st	olfactomedin-like 2B	7.88098	6.78586	AS fp	0.116534	-1.85133	0.00136515	0.0937504
TNXB	SNOWBALL_001312_st	OTTSUSG00000001348 tenascin XB	6.57483	7.26467	AS fs	-1.6413	-0.0179113	0.00144188	0.0947195
ARL4C	SNOWBALL_018450_st	ADP-ribosylation factor-like 4C	7.26007	6.81374	AS fp	1.33485	-1.03756	0.00148666	0.0956072
SYDE2	SNOWBALL_006469_st	synapse defective 1, Rho GTPase, homolog 2 (C. elegans)	6.45693	7.10869	AS fs	-1.65989	0.32842	0.001517	0.0962869
PARD3B	SNOWBALL_021828_s_st	par-3 partitioning defective 3 homolog B (C. elegans)	7.15948	6.53862	AS fp	0.415028	-1.66709	0.00152027	0.0962869
CTSL	SNOWBALL_013397_s_st	cathepsin L1-like	7.05087	6.42906	AS fp	0.889719	-1.63706	0.00153983	0.0963466
SOCS5	SNOWBALL_005256_s_st	suppressor of cytokine signaling 5	7.05324	6.81247	AS fp	-0.568273	-1.50783	0.00157988	0.0970244
SFRP1	SNOWBALL_000397_st	secreted frizzled-related protein 1	7.75899	6.68593	AS fp	1.10464	-1.08662	0.00158258	0.0970244
ANKRD44	SNOWBALL_017971_st	ankyrin repeat domain 44	7.14121	6.3022	AS fp	1.44582	-1.52774	0.0015919	0.0970569
PTN	SNOWBALL_000594_st	OTTSUSG00000001760 Pleiotrophic factor beta	6.18561	5.39347	AS fp	1.79045	-0.345544	0.00169061	0.097598
MAFB	SNOWBALL_019497_s_st	v-maf musculoaponeurotic fibrosarcoma oncogene homolog B (avian)	6.76643	5.57597	AS fp	1.17849	-1.91077	0.00172276	0.0981701
IL17RD	SNOWBALL_033142_st	interleukin 17 receptor D	5.06641	3.80088	AS fp	1.86847	-1.05186	0.00173514	0.0982697
PRCD	SNOWBALL_014176_s_st	photoreceptor disc component	6.06297	7.01236	AS fs	-1.4969	0.867318	0.00175171	0.0984695
CREB5	SNOWBALL_044233_st	cAMP responsive element binding protein 5	5.91826	6.80566	AS fs	-1.21445	1.34839	0.00176581	0.0984695
IGF1	SNOWBALL_007703_s_st	insulin-like growth factor 1 (somatomedin C)	11.4471	10.0919	AS fp	1.02839	-1.38756	0.00181817	0.0984695
IL17RD	SNOWBALL_015378_st	interleukin 17 receptor D	6.35724	4.60363	AS fp	1.52017	-1.57759	0.00184565	0.0984695
ABCC9	SNOWBALL_007132_st	ATP-binding cassette transporter sub-family C member 9 (Sulfonylurea receptor 2) [Source:UniProtKB/Swiss-Prot;Acc:O60706]	7.759	6.01176	AS fp	1.17467	-1.68868	0.00185214	0.0984695
H2AC13	SNOWBALL_001036_st	histone H2A type 1	6.94958	7.02223	AS fs	0.705014	0.919205	0.00187422	0.0984695
ARL4D	SNOWBALL_014284_st	ADP-ribosylation factor-like 4D	5.2892	6.538	AS fs	-1.37224	0.571273	0.00187873	0.0984695
TNXB	SNOWBALL_009845_s_st	tenascin XB	7.51338	8.2037	AS fs	-1.65008	0.207083	0.00191719	0.0984695
ABCC9	SNOWBALL_029936_st	ATP-binding cassette, sub-family C (CFTR/MRP), member 9	5.83402	3.63493	AS fp	0.968269	-1.89325	0.00192555	0.0984695
CD34	SNOWBALL_001592_st	CD34 molecule	5.05874	7.13025	AS fs	-1.25991	1.36133	0.00194801	0.0984695
TNC	SNOWBALL_004062_s_st	tenascin C	10.2914	9.63092	AS fp	0.136033	-1.47444	0.00194977	0.0984695
LINGO1	SNOWBALL_010362_st	leucine rich repeat and Ig domain containing 1	6.03409	6.76462	AS fs	-1.42658	1.25949	0.00198828	0.0991373
S100A4	SNOWBALL_000867_st	S100 calcium binding protein A4	8.61119	9.45922	AS fs	-1.40668	1.05968	0.00199394	0.0992381
HEY2	SNOWBALL_002235_st	hairy/enhancer-of-split related with YRPW motif 2	9.58369	9.22387	AS fp	0.60046	-0.747594	0.00200696	0.0992381
COL12A1	SNOWBALL_002365_st	collagen, type XII, alpha 1	11.4553	10.7284	AS fp	1.40966	-1.41099	0.00204986	0.0999887
