# Supplementary material for: Morphological and Molecular Features of Porcine Mesenchymal Stem Cells Derived From Different Types of Synovial Membrane, and Genetic Background of Cell Donors
Source: Front Cell Dev Biol. 2020 Dec 9;8:601212. doi: 10.3389/fcell.2020.601212 (PMC7755640; doi:10.3389/fcell.2020.601212)
Supplement: Supplementary Table 3 — Biological function list of the DEGs between DL and AS Breed, between FP and FS tissue, between FP and FS tissue of DL breed and between FP and FS tissue of AS breed. [file Table_3.XLSX]

## Sheet: DL-AS
Table S3 Biological function list of the DEGs between DL and AS Breed
Category	B-H p-value	Molecules
Cellular Movement	1.12E-06-1.39E-02	ADAMTS5,ADIPOQ,ADORA2B,AGTR1,AHR,AMOTL1,B3GNT2,CCL11,CEMIP,CIP2A,COL4A1,CST3,DIP2A,DOCK4,DRG2,DUSP5,EPAS1,FZD4,GREM1,GSN,HPSE,IGF2,IGFBP2,IGFBP4,JAM3,KIT,LAMA2,LAMA3,LDB2,LGALS8,LGMN,MAP3K5,MEG3,mir-221,NANOG,NRP1,NRP2,P2RX4,PDPN,PECAM1,PIK3CA,PIK3R1,PLA2G7,PLK4,PLPP3,PRMT5,PSMB8,PTN,PTX3,RGCC,SH3KBP1,SLIT3,TBX3,TIAM2,TNC
Cellular Development	9.87E-06-1.4E-02	ABCB1,ABCG2,ADAMTS5,ADIPOQ,ADORA2B,AGTR1,AHR,AKR1A1,CCL11,CIP2A,COL4A1,CST3,DOCK4,DUSP5,EPAS1,FBXO32,GREM1,GSN,HPSE,IGF2,IGFBP2,IGFBP4,KCNJ2,KCTD12,KIT,LAMA3,LBR,LGMN,LRRC4,MAF,MAML2,MAP3K5,MEG3,mir-221,NANOG,NRP1,NRP2,PDGFC,PDPN,PECAM1,PIK3CA,PIK3R1,PLK4,PRKAR2B,PRMT5,PTN,RBM17,RGCC,SLIT3,STK39,TBX3,TIAM2,TNC,TNXB
Cellular Function and Maintenance	9.87E-06-1.22E-02	ABCB1,ABCG2,ADIPOQ,ADORA2B,AGTR1,AHR,AMOTL1,B3GNT2,C7,CCL11,CIP2A,COL4A1,EPAS1,FAM20A,FZD4,GSN,IGF2,IGFBP4,JAM3,KCNJ2,KCNK1,KIT,LAMA3,MAF,NANOG,NRP1,NRP2,P2RX4,PDGFC,PECAM1,PIK3CA,PIK3R1,PSMB8,PTN,RGCC,SGCA,SGCD,SH3KBP1,SLIT3,SOCS5,STK39,TBX3,XK
Cellular Growth and Proliferation	9.87E-06-1.4E-02	ABCB1,ABCG2,ADAMTS5,ADIPOQ,ADORA2B,AGTR1,AHR,AKR1A1,CCL11,CIP2A,COL4A1,CST3,CYP2C19,DKC1,DOCK4,DUSP5,EPAS1,FBXO32,GREM1,GSN,HPSE,IGF2,IGFBP2,IGFBP4,KCNJ2,KCTD12,KIT,LAMA3,LBR,LGMN,LRRC4,MAF,MAML2,MAP3K5,MEG3,mir-221,NANOG,NRP1,NRP2,PDGFC,PDPN,PECAM1,PIK3CA,PIK3R1,PLK4,PRKAR2B,PRMT5,PTN,RBM17,RGCC,SLIT3,STK39,TBX3,TIAM2,TNC,TNXB,USP16
Cell Death and Survival	3.41E-05-1.23E-02	ABCB1,ABCG2,ADIPOQ,ADORA2B,AGTR1,AHR,AMOTL1,C7,CCL11,COL4A1,CST3,DCAF7,DIP2A,DUSP5,EPAS1,FBXO32,FZD4,GREM1,GRIN3A,GSN,HPSE,HUS1,IFI27,IFIT3,IGF2,IGFBP2,IGFBP4,KIT,LAMA2,LAMA3,LGALS8,LGMN,MAF,MAML2,MAP3K5,mir-221,NANOG,NRP1,NRP2,OAS2,P2RX4,PDE7B,PDGFC,PDPN,PECAM1,PIK3CA,PIK3R1,PLA2G7,PLK4,PRKAR2B,PRMT5,PSMB8,PTN,RBM17,SGCA,SGCD,SH3KBP1,SLIT3,SNRPB,SYNE1,TBX3,TIAM2,TNC
Cell Morphology	1.09E-04-1.26E-02	ADIPOQ,AGTR1,AHR,DRG2,DUSP5,EPAS1,FBXO32,LAMA2,LAMA3,LGALS8,MAP3K5,NRP2,P2RX4,PDPN,PECAM1,PIK3CA,PIK3R1,PLK4,PRMT5,PTN,SGCA,SGCD,SH3KBP1,SLIT3,SYNE1,TNC,XK
DNA Replication, Recombination, and Repair	1.3E-04-1.23E-02	ABCB1,ADIPOQ,ADORA2B,AGTR1,GREM1,HUS1,IGF2,IGFBP2,IGFBP4,LGALS8,MAF,MEG3,PIK3CA,PIK3R1,PRKAR2B,PTN,TNC
Cell-To-Cell Signaling and Interaction	2.04E-04-1.4E-02	ADIPOQ,ADORA2B,AGTR1,AHR,CCL11,COL4A1,CST3,CYP2C19,DRG2,EPAS1,GREM1,GSN,HPSE,IGF2,IGFBP2,JAM3,KCNJ2,KIT,LAMA2,LAMA3,LGALS8,LGMN,LRRC4,MAF,MAP3K5,mir-221,NANOG,NRP1,P2RX4,PDGFC,PDPN,PECAM1,PIK3CA,PIK3R1,PLPP3,PRMT5,PSMB8,PTN,PTX3,RBM17,RGCC,SLC5A7,SLIT3,SYBU,SYNE1,TNC,TNXB
Cell Cycle	2.71E-04-1.26E-02	ABCG2,ADORA2B,AHR,IGF2,IGFBP2,KIT,LGMN,mir-221,NANOG,NEDD1,PIK3CA,PIK3R1,PLK4,PRKAR2B,PRMT5,PTN,PTX3,RGCC,SGO1,SOCS5,TBX3,TNC,USP16
Drug Metabolism	1.04E-03-4.05E-03	ABCB1,ABCG2
Molecular Transport	1.04E-03-1.22E-02	ABCB1,ABCG2,ADIPOQ,B3GNT2,CCL11,IGF2,KIT,P2RX4,PECAM1,PIK3R1,PLIN2,SGCD,SH3KBP1,STK39
Cellular Assembly and Organization	1.54E-03-1.06E-02	COL4A1,DRG2,IGF2,JAM3,LAMA2,LAMA3,LGALS8,LGMN,LRRC4,NRP2,PDPN,PECAM1,PIK3R1,PLPP3,SLC5A7,SLIT3,SYBU,SYNE1,TNC,TNXB
Small Molecule Biochemistry	2.04E-03-1.32E-02	ABCB1,ABCG2,ADIPOQ,ADORA2B,AGTR1,AHR,C7,CCL11,CYP2C19,EPAS1,FAM20A,GPAT3,IGF2,IGFBP2,IGFBP4,KCNJ2,KIT,LBR,MAP3K5,NRP1,OSBPL3,PDGFC,PECAM1,PIK3CA,PIK3R1,PLA2G12A,PLA2G7,PLIN2,PLPP3,PTX3,SGCD,SH3KBP1,SLC5A7,STK39,XK
Protein Synthesis	2.05E-03-2.05E-03	ADORA2B,CST3,GSN,H4C3,IGF2,IGFBP2,IGFBP4,TNC
Carbohydrate Metabolism	2.06E-03-1.14E-02	ADIPOQ,ADORA2B,AGTR1,AKR1A1,B3GNT2,CEMIP,CHST15,GPAT3,IGF2,KIT,PIK3CA,PIK3R1,PLA2G12A,SH3KBP1
Lipid Metabolism	2.06E-03-1.32E-02	ABCB1,ADIPOQ,ADORA2B,AGTR1,AHR,CCL11,GPAT3,IGF2,IGFBP2,IGFBP4,KIT,LBR,MAP3K5,OSBPL3,PIK3CA,PIK3R1,PLA2G12A,PLA2G7,PLIN2,PLPP3,PTX3,SH3KBP1
Cellular Compromise	2.41E-03-2.41E-03	IGF2,PIK3R1
Nucleic Acid Metabolism	4.05E-03-4.05E-03	ABCB1,ABCG2
Amino Acid Metabolism	4.61E-03-5.17E-03	ADIPOQ,IGF2,KIT,NRP1,PDGFC,PECAM1,PLPP3,STK39
Post-Translational Modification	4.61E-03-5.3E-03	ADIPOQ,AHR,CCL11,CHST15,FAM20A,HUS1,IGF2,KIT,MAP3K5,NRP1,PDGFC,PECAM1,PIK3CA,PIK3R1,PLK4,PLPP3,PTN,STK39
Cell Signaling	1.22E-02-1.22E-02	ADIPOQ,B3GNT2,CCL11,KIT,P2RX4,PECAM1,PIK3R1,SGCD,SH3KBP1,STK39
Vitamin and Mineral Metabolism	1.22E-02-1.22E-02	ADIPOQ,B3GNT2,CCL11,KIT,P2RX4,PECAM1,PIK3R1,SGCD,SH3KBP1,STK39
Connective Tissue Development and Function	1.26E-05-1.26E-02	ADIPOQ,AGTR1,AHR,AKR1A1,CCL11,CST3,DKC1,GREM1,GSN,HPSE,IGF2,IGFBP2,IGFBP4,KIT,LAMA3,LGMN,MAP3K5,mir-221,NRP1,PDGFC,PIK3CA,PIK3R1,PRKAR2B,PTN,SH3KBP1,SPON1,TBX3,TNC,USP16
Skeletal and Muscular System Development and Function	1.26E-05-1.17E-02	ADIPOQ,ADORA2B,AGTR1,AHR,AKR1A1,CST3,DUSP5,FBXO32,FZD4,GREM1,GSN,HPSE,IGF2,IGFBP2,IGFBP4,KCNJ2,LAMA2,LGMN,MAP3K5,P2RX4,PDPN,PIK3CA,PIK3R1,PRMT5,PTN,SGCA,SGCD,SPON1,SYNE1,XK
Tissue Development	9.87E-06-1.4E-02	ABCB1,ADAMTS5,ADIPOQ,ADORA2B,AGTR1,AHR,AKR1A1,CCL11,COL4A1,CST3,DKC1,DOCK4,DUSP5,EPAS1,GREM1,GSN,HPSE,IGF2,IGFBP2,IGFBP4,JAM3,KCNJ2,KIT,LAMA2,LAMA3,LBR,LGMN,LRRC4,MAP3K5,mir-221,NANOG,NRP1,NRP2,OLFML2A,OLFML2B,PDGFC,PDPN,PECAM1,PIK3CA,PIK3R1,PRKAR2B,PSMB8,PTN,PTX3,RBM17,RGCC,SGCD,SH3KBP1,SLIT3,SOCS5,STK39,SYNE1,TBX3,TNC,TNXB,USP16
Tissue Morphology	9.11E-05-1.26E-02	ABCB1,ABCG2,ADIPOQ,ADORA2B,AGTR1,AHR,AKR1A1,CCL11,CIP2A,CST3,DKC1,DUSP5,ENTPD7,EPAS1,FBXO32,GREM1,GRID1,GSN,HPSE,IGF2,IGFBP2,IGFBP4,JAM3,KIT,LAMA2,LAMA3,LGALS8,LGMN,MAF,MAP3K5,mir-221,MTHFD2,NRP1,NRP2,P2RX4,PDGFC,PDPN,PECAM1,PIK3CA,PIK3R1,PLA2G7,PLK4,PRMT5,PSMB8,PTN,RGCC,SGCA,SGCD,SLIT3,SYNE1,TBX3,TNC,XK
Cell Morphology	1.09E-04-1.26E-02	ADIPOQ,AGTR1,AHR,DRG2,DUSP5,EPAS1,FBXO32,LAMA2,LAMA3,LGALS8,MAP3K5,NRP2,P2RX4,PDPN,PECAM1,PIK3CA,PIK3R1,PLK4,PRMT5,PTN,SGCA,SGCD,SH3KBP1,SLIT3,SYNE1,TNC,XK

## Sheet: FP-FS
Table S3 Biological function list of the DEGs between FP and FS tissue
Category	B-H p-value	Molecules
Cellular Movement	5.83E-08-5.16E-03	AGTR1,AHR,ANGPTL1,ARL4C,CCL19,CD34,CD86,COL11A1,CTSL,DMD,DOCK4,EBF3,EFEMP1,ELMO1,EPAS1,EREG,EYA1,FGFR2,FHL1,FLRT2,HEY2,IGF1,IGF2,IGFBP4,IGFBP7,JAM3,LIFR,LIMCH1,LOXL2,LRP1,MEG3,MEOX2,NOVA1,NRP1,NRP2,P2RX4,PIEZO2,PLA2G7,PTPRK,RHOU,ROPN1L,RUNX1,S100A4,SFRP1,TIMP3,TNC,TRPA1,VDR
Cell Morphology	5.38E-05-6.46E-03	AGTR1,AHR,CCL19,CD86,COL12A1,DMD,ELMO1,EPAS1,FGFR2,FHL1,HEY2,IGF1,IGF2,IGFBP4,IGFBP7,JAM3,KAZN,LIFR,LOXL2,LRP1,MAL,MEG3,MEOX2,MID1,NRP1,NRP2,P2RX4,PTGFR,RARB,RUNX1,SGCA,TIMP3,TNC,VDR
Cellular Development	6.68E-05-6.48E-03	AGTR1,AHR,ANGPTL1,ARL4C,ASPA,CCL19,CD34,COL11A1,COL12A1,CREB5,CTSL,DMD,DOCK4,EBF3,EFEMP1,ELMO1,EPAS1,EREG,EYA1,FGFR2,FHL1,FLRT2,HEY2,IGF1,IGF2,IGFBP4,IGFBP7,JAM3,KAZN,KCTD12,LIFR,LINGO1,LOXL2,LOXL3,LRP1,MAL,MAML2,MEG3,MEOX2,MFAP2,MID1,NOVA1,NRP1,NRP2,PTGFR,PTGIS,PTPRK,RARB,RUNX1,S100A4,SCD5,SFRP1,SMOC1,TIMP3,TNC,TNXB,TOX,VDR,ZFPM2
Cellular Growth and Proliferation	6.68E-05-6.48E-03	AGTR1,AHR,ANGPTL1,ARL4C,ASPA,CCL19,CD34,DKC1,DMD,DOCK4,EBF3,EFEMP1,ELMO1,EPAS1,EREG,EYA1,FGFR2,FHL1,FLRT2,HEY2,IGF1,IGF2,IGFBP4,IGFBP7,JAM3,KCTD12,LIFR,LINGO1,LOXL2,LRP1,MAL,MAML2,MEG3,MEOX2,MID1,NOVA1,NRP1,NRP2,PTGFR,PTGIS,PTPRK,RARB,RUNX1,S100A4,SCD5,SFRP1,TIMP3,TNC,TNXB,TOX,VDR
Gene Expression	9.59E-04-1.48E-03	AHR,CD34,CD86,CREB5,DMD,EBF3,EFEMP1,ELMO1,EPAS1,EREG,EYA1,FGFR2,HEY2,IFI27,IGF1,IGF2,LOXL2,LOXL3,LRP1,MAML2,MEG3,MEOX2,NCAPG2,PAIP2B,PIR,PRDM8,PTGFR,PTPRK,RARB,RUNX1,SFRP1,SLC3A1,TIMP3,TNC,VDR,ZFPM2
Cellular Compromise	1.28E-03-1.28E-03	IGF1,IGF2
Small Molecule Biochemistry	2.24E-03-6.06E-03	EREG,IGF1,IGF2,IGFBP4,IGFBP7,PTGIS,RARB,RUNX1,SCD5,VDR
Cellular Assembly and Organization	3E-03-5.82E-03	CD86,COL11A1,EBF3,IGF1,IGF2,LOXL2,MAL,MFAP5,TNC,TNXB
Cellular Function and Maintenance	3E-03-6.36E-03	ANGPTL1,CD34,COL11A1,FGFR2,IGF1,IGF2,LOXL2,MEOX2,MFAP5,NRP1,NRP2,RUNX1,TNXB
Cell Death and Survival	3.13E-03-5.19E-03	AGTR1,AHR,ANGPTL1,CCL19,CTSL,EFEMP1,ELMO1,EPAS1,EREG,EYA1,FGFR2,FHL1,GPM6B,IFI27,IFIT3,IGF1,IGF2,IGFBP4,IGFBP7,KAZN,LINGO1,LOXL2,LRP1,MEOX2,NCAPG2,NOVA1,NRP1,P2RX4,PLA2G7,PTGFR,PTGIS,RARB,RUNX1,S100A4,SFRP1,TIMP3,TNC,TOX,VDR
Lipid Metabolism	3.14E-03-6.06E-03	EREG,IGF1,IGF2,IGFBP4,IGFBP7,PTGIS,RARB,RUNX1,SCD5,VDR
Cell-To-Cell Signaling and Interaction	3.35E-03-3.82E-03	AGTR1,IGF1,IGF2,LIFR,NRP2,SLC4A4,TRPA1
Cell Cycle	5.82E-03-6.58E-03	AHR,EREG,FGFR2,IGF1,IGF2,TNC
Vitamin and Mineral Metabolism	5.82E-03-5.82E-03	IGF1,IGFBP4
Connective Tissue Development and Function	1.57E-06-6.48E-03	AGTR1,AHR,ASPA,CD34,COL12A1,CREB5,DKC1,EFEMP1,EPAS1,EREG,EYA1,FGFR2,HEY2,IGF1,IGF2,IGFBP4,IGFBP7,LIFR,LOXL2,LOXL3,MEOX2,MFAP2,MFAP5,NRP1,PTGFR,PTPRK,RARB,RUNX1,S100A4,SFRP1,SLC4A4,SMOC1,TIMP3,TNC,VDR,ZFPM2
Skeletal and Muscular System Development and Function	1.57E-06-6.48E-03	ABCC9,AGTR1,AHR,ASPA,COL12A1,DMD,EFEMP1,EREG,EYA1,FGFR2,FHL1,HEY2,IGF1,IGF2,IGFBP4,KCNJ8,LIFR,LOXL3,MEOX2,MFAP2,MFAP5,P2RX4,PTGFR,RARB,S100A4,SFRP1,SGCA,SLC3A1,SLC4A4,TIMP3,VDR,ZFPM2
Tissue Development	1.57E-06-6.78E-03	AGTR1,AHR,ANGPTL1,ASPA,CCL19,CD34,COL11A1,COL12A1,CREB5,CTSL,DKC1,DMD,DOCK4,EBF3,EFEMP1,ELMO1,EPAS1,EREG,EYA1,FGFR2,FHL1,FLRT2,HEY2,IGF1,IGF2,IGFBP4,IGFBP7,JAM3,KAZN,KCNJ8,LIFR,LINGO1,LOXL2,LOXL3,LRP1,MEOX2,MFAP2,MFAP5,MID1,NRP1,NRP2,PRDM8,PTGFR,PTPRK,RARB,RUNX1,S100A4,SFRP1,SLC4A4,SMOC1,TIMP3,TNC,TNXB,TOX,VDR,ZFPM2
Cell Morphology	5.38E-05-6.46E-03	AGTR1,AHR,CCL19,CD86,COL12A1,DMD,ELMO1,EPAS1,FGFR2,FHL1,HEY2,IGF1,IGF2,IGFBP4,IGFBP7,JAM3,KAZN,LIFR,LOXL2,LRP1,MAL,MEG3,MEOX2,MID1,NRP1,NRP2,P2RX4,PTGFR,RARB,RUNX1,SGCA,TIMP3,TNC,VDR
Tissue Morphology	6.93E-09-6.46E-03	AGTR1,AHR,ASPA,CCL19,CD34,CD86,COL12A1,CREB5,DKC1,DMD,EFEMP1,ELMO1,ENTPD7,EPAS1,EYA1,FGFR2,FHL1,HEY2,IGF1,IGF2,IGFBP4,IGFBP7,JAM3,KAZN,LIFR,LRP1,MEOX2,MFAP2,MFAP5,NRP1,NRP2,P2RX4,PAIP2B,PCDH17,PLA2G7,PTGFR,PTGIS,RARB,RUNX1,SFRP1,SGCA,SLC4A4,TIMP3,TNC,TOX,TRPA1,VDR

## Sheet: DL-FP & DL-FS
Table S3 Biological function list of the DEGs between FP and FS tissue of DL breed
Category	B-H p-value	Molecules																																									Category	B-H p-value	Molecules
Cellular Development	2.63E-04-1.61E-02	ADAMTS5,ANGPTL1,ASPA,CAV2,COL4A1,DOCK4,EBF3,EFEMP1,ELMO1,EPAS1,EREG,FHL1,HEY2,IGF1,IGF2,IL1RAP,KAZN,KCTD12,LAMA2,LIFR,LOXL2,LRP1,MEOX2,NRP1,NRP2,PRMT5,PTGFR,PTGIS,SCD5,SFRP1,SFRP4,SLC5A7,SMOC1,TNC,TOX,ZFPM2																																									Organismal Injury and Abnormalities	3.29E-06-1.61E-02	ADAMTS5,ADGRD1,ANGPTL1,ANKRD10,ARL4D,ASPA,ATRNL1,CAV2,CIAPIN1,CMAHP,COL4A1,DKC1,DOCK4,EBF3,EFEMP1,ELMO1,ENTPD7,EPAS1,EREG,ESM1,FHL1,GANC,GK2,GZF1,H2AC1,H2BC3,H4C3,HEY2,IFIT3,IGF1,IGF2,IL1RAP,KAZN,KCTD12,LAMA2,LGALS13,LIFR,LOXL2,LRP1,MAL,MEOX2,MFAP5,MYO1D,NRP1,NRP2,OAS2,OTUB2,PCDH17,PCP4L1,PIEZO2,PIR,PRDM8,PRMT5,PTGFR,PTGIS,SCARA5,SCD5,SFRP1,SFRP4,SLC3A1,SLC5A7,SMOC1,TENT5C,TMEM170B,TNC,TOX,TPRG1,…
Cellular Movement	3.9E-04-1.61E-02	ADAMTS5,ANGPTL1,COL4A1,DOCK4,EBF3,EFEMP1,ELMO1,EPAS1,EREG,ESM1,FHL1,HEY2,IGF1,IGF2,IL1RAP,LAMA2,LIFR,LOXL2,LRP1,MEOX2,NRP1,NRP2,PIEZO2,PRMT5,SFRP1,SFRP4,TNC,TRPA1																																									Reproductive System Disease	3.29E-06-1.61E-02	ADAMTS5,ADGRD1,ANGPTL1,ARL4D,ASPA,ATRNL1,CAV2,CMAHP,COL4A1,DKC1,DOCK4,EBF3,EFEMP1,ELMO1,ENTPD7,EPAS1,FHL1,GK2,H2AC1,H2BC3,HEY2,IFIT3,IGF1,IGF2,IL1RAP,KAZN,KCTD12,LAMA2,LIFR,LOXL2,LRP1,MAL,MEOX2,MFAP5,MYO1D,NRP1,NRP2,OAS2,OTUB2,PCDH17,PIEZO2,PTGFR,PTGIS,SCARA5,SFRP1,SFRP4,SLC3A1,SLC5A7,TNC,TOX,TRPA1,UBAP2,UGT1A6,ZFPM2,ZNF662
Cellular Growth and Proliferation	6.27E-04-1.61E-02	ADAMTS5,ANGPTL1,ASPA,CAV2,COL4A1,DOCK4,EBF3,EFEMP1,ELMO1,EPAS1,EREG,FHL1,HEY2,IGF1,IGF2,IL1RAP,KCTD12,LAMA2,LIFR,LOXL2,LRP1,MEOX2,NRP1,NRP2,PRMT5,PTGIS,SCD5,SFRP1,SFRP4,SLC5A7,TNC,TOX																																									Cardiovascular System Development and Function	1.28E-05-1.61E-02	ADGRD1,ANGPTL1,CAV2,CIAPIN1,COL4A1,EPAS1,EREG,ESM1,FHL1,HEY2,IGF1,IGF2,KAZN,LAMA2,LOXL2,LRP1,MEOX2,MFAP5,NRP1,NRP2,PRMT5,PTGIS,SFRP1,SFRP4,TNC,ZFPM2
Cellular Compromise	9.02E-04-1.61E-02	ASPA,EFEMP1,IGF1,IGF2																																									Organismal Development	1.28E-05-1.61E-02	ADGRD1,ANGPTL1,ASPA,CAV2,CIAPIN1,COL4A1,EBF3,EFEMP1,ELMO1,EPAS1,EREG,ESM1,FHL1,GZF1,HEY2,IGF1,IGF2,KAZN,LAMA2,LIFR,LOXL2,LRP1,MEOX2,NRP1,NRP2,PRDM8,PRMT5,PTGIS,SFRP1,SFRP4,SLC3A1,SMOC1,TNC,TOX,ZFPM2
Cellular Assembly and Organization	1.02E-03-1.61E-02	COL4A1,DOCK4,EBF3,FHL1,IGF1,IGF2,IL1RAP,LAMA2,LRP1,MAL,NRP1,NRP2,SLC5A7,TNC																																									Gastrointestinal Disease	6.26E-05-1.61E-02	ADAMTS5,ADGRD1,ANGPTL1,ANKRD10,ARL4D,ATRNL1,CMAHP,COL4A1,DKC1,DOCK4,EBF3,EFEMP1,ELMO1,EPAS1,EREG,ESM1,FHL1,GANC,GK2,GZF1,H2AC1,H2BC3,H4C3,HEY2,IFIT3,IGF1,IGF2,IL1RAP,KAZN,KCTD12,LAMA2,LGALS13,LIFR,LOXL2,LRP1,MAL,MEOX2,MFAP5,MYO1D,NRP1,NRP2,OAS2,PCDH17,PIEZO2,PIR,PRDM8,PRMT5,PTGFR,PTGIS,SCARA5,SCD5,SFRP1,SFRP4,SLC3A1,SLC5A7,SMOC1,TENT5C,TNC,TOX,TPRG1,TRPA1,UBAP2,UGT1A6,ZFPM2,ZNF662
Cellular Function and Maintenance	1.36E-03-1.61E-02	ANGPTL1,CAV2,COL4A1,DOCK4,EFEMP1,ELMO1,IGF1,IGF2,IL1RAP,LAMA2,LOXL2,LRP1,MEOX2,NRP1,NRP2,SLC5A7,TNC																																									Neurological Disease	1.06E-04-1.61E-02	ADAMTS5,ADGRD1,ASPA,COL4A1,EBF3,EFEMP1,ELMO1,EPAS1,IGF1,IGF2,KAZN,LAMA2,LIFR,LRP1,MAL,MEOX2,MYO1D,NRP1,NRP2,PIEZO2,PRDM8,PRMT5,SFRP1,SLC5A7,TNC,TRPA1
Small Molecule Biochemistry	1.43E-03-1.61E-02	CAV2,EFEMP1,IGF1,IGF2,NRP1,SLC3A1,SLC5A7																																									Skeletal and Muscular Disorders	1.09E-04-1.61E-02	ARL4D,ATRNL1,CAV2,COL4A1,EBF3,EFEMP1,FHL1,GZF1,HEY2,IFIT3,IGF1,IGF2,KAZN,LAMA2,LIFR,LOXL2,MEOX2,MFAP5,NRP1,PIEZO2,PTGIS,SCARA5,SFRP1,SFRP4,SLC5A7,TNC,ZFPM2
Cell Morphology	1.67E-03-1.61E-02	CAV2,DOCK4,ELMO1,EPAS1,FHL1,HEY2,IGF1,IGF2,IL1RAP,KAZN,LAMA2,LIFR,LOXL2,LRP1,MEOX2,NRP1,NRP2,PRMT5,PTGFR,SFRP1,TNC																																									Hematological Disease	1.84E-04-1.61E-02	ADAMTS5,ATRNL1,CAV2,COL4A1,EBF3,ELMO1,EPAS1,H2AC1,H2BC3,HEY2,IFIT3,IGF1,IGF2,IL1RAP,KAZN,LIFR,LOXL2,MAL,MEOX2,NRP1,NRP2,OAS2,OTUB2,PCDH17,PRMT5,PTGIS,SCARA5,SLC5A7,SMOC1,TENT5C,TNC,TOX,UGT1A6
Cell-To-Cell Signaling and Interaction	2.08E-03-1.61E-02	COL4A1,EFEMP1,ESM1,IGF1,IGF2,IL1RAP,LAMA2,LIFR,LRP1,NRP1,NRP2,PRMT5,SCARA5,SFRP4,SLC5A7,TNC,TRPA1																																									Immunological Disease	1.84E-04-1.61E-02	ATRNL1,CAV2,COL4A1,ELMO1,EPAS1,H2AC1,IFIT3,IGF1,IGF2,KAZN,LIFR,MAL,NRP1,OAS2,PCDH17,PRMT5,SLC5A7,SMOC1,TENT5C,TNC,TOX
Cell Death and Survival	2.68E-03-1.61E-02	ANGPTL1,CIAPIN1,COL4A1,EFEMP1,ELMO1,EPAS1,EREG,FHL1,IFIT3,IGF1,IGF2,KAZN,LAMA2,LOXL2,LRP1,MEOX2,MFAP5,NRP1,PRMT5,PTGFR,PTGIS,SFRP1,SFRP4,TNC,TOX																																									Cellular Development	2.63E-04-1.61E-02	ADAMTS5,ANGPTL1,ASPA,CAV2,COL4A1,DOCK4,EBF3,EFEMP1,ELMO1,EPAS1,EREG,FHL1,HEY2,IGF1,IGF2,IL1RAP,KAZN,KCTD12,LAMA2,LIFR,LOXL2,LRP1,MEOX2,NRP1,NRP2,PRMT5,PTGFR,PTGIS,SCD5,SFRP1,SFRP4,SLC5A7,SMOC1,TNC,TOX,ZFPM2
Cell Cycle	3.42E-03-1.61E-02	EREG,IGF1,IGF2,MEOX2,NRP1																																									Developmental Disorder	3.9E-04-1.61E-02	CAV2,COL4A1,EBF3,EFEMP1,EPAS1,FHL1,GZF1,HEY2,IGF1,IGF2,LAMA2,LIFR,LOXL2,MEOX2,NRP1,NRP2,PIEZO2,SFRP4,TNC,TOX,ZFPM2
Amino Acid Metabolism	3.97E-03-1.61E-02	CAV2,EFEMP1,IGF1,IGF2,NRP1,SLC3A1																																									Nervous System Development and Function	3.9E-04-1.61E-02	ASPA,COL4A1,DOCK4,EBF3,ELMO1,HEY2,IGF1,IGF2,IL1RAP,LAMA2,LIFR,LRP1,MAL,MEOX2,NRP1,NRP2,PCDH17,PRDM8,PRMT5,SCD5,SFRP1,SFRP4,SLC5A7,TNC,TRPA1
Lipid Metabolism	3.97E-03-1.61E-02	IGF1,IGF2																																									Tissue Development	3.9E-04-1.61E-02	ADAMTS5,ANGPTL1,ASPA,CAV2,COL4A1,DOCK4,EBF3,EFEMP1,ELMO1,EPAS1,EREG,FHL1,GZF1,HEY2,IGF1,IGF2,IL1RAP,KAZN,LAMA2,LIFR,LOXL2,LRP1,MEOX2,MFAP5,NRP1,NRP2,PRDM8,PTGFR,SCD5,SFRP1,SFRP4,SLC5A7,SMOC1,TNC,TOX,ZFPM2
Molecular Transport	3.97E-03-9.99E-03	IGF1,IGF2,SLC3A1,SLC5A7																																									Cellular Movement	3.9E-04-1.61E-02	ADAMTS5,ANGPTL1,COL4A1,DOCK4,EBF3,EFEMP1,ELMO1,EPAS1,EREG,ESM1,FHL1,HEY2,IGF1,IGF2,IL1RAP,LAMA2,LIFR,LOXL2,LRP1,MEOX2,NRP1,NRP2,PIEZO2,PRMT5,SFRP1,SFRP4,TNC,TRPA1
Vitamin and Mineral Metabolism	3.97E-03-3.97E-03	IGF1,IGF2																																									Renal and Urological Disease	3.9E-04-1.61E-02	CAV2,COL4A1,EBF3,EPAS1,EREG,FHL1,IFIT3,IGF1,IGF2,IL1RAP,KCTD12,LAMA2,LIFR,LRP1,MAL,NRP2,OAS2,PCDH17,PTGFR,PTGIS,SFRP1,SFRP4,SMOC1,TNC,TPRG1,TRPA1
Post-Translational Modification	4.77E-03-4.77E-03	CAV2,EFEMP1,IGF1,IGF2,NRP1																																									Cellular Growth and Proliferation	6.27E-04-1.61E-02	ADAMTS5,ANGPTL1,ASPA,CAV2,COL4A1,DOCK4,EBF3,EFEMP1,ELMO1,EPAS1,EREG,FHL1,HEY2,IGF1,IGF2,IL1RAP,KCTD12,LAMA2,LIFR,LOXL2,LRP1,MEOX2,NRP1,NRP2,PRMT5,PTGIS,SCD5,SFRP1,SFRP4,SLC5A7,TNC,TOX
Gene Expression	9.83E-03-1.61E-02	EBF3,EFEMP1,ELMO1,EPAS1,EREG,GZF1,HEY2,IGF1,IGF2,IL1RAP,LOXL2,LRP1,MEOX2,PIR,PRDM8,PRMT5,PTGFR,SFRP1,SFRP4,SLC3A1,TNC,ZFPM2																																									Connective Tissue Development and Function	6.41E-04-1.61E-02	ASPA,DOCK4,EFEMP1,EPAS1,HEY2,IGF1,IGF2,LIFR,LOXL2,LRP1,MEOX2,MFAP5,NRP1,PTGFR,SFRP1,SFRP4,SMOC1,TNC,ZFPM2
Protein Synthesis	1.61E-02-1.61E-02	IGF1																																									Skeletal and Muscular System Development and Function	6.41E-04-1.61E-02	ASPA,CAV2,EFEMP1,EREG,FHL1,HEY2,IGF1,IGF2,LAMA2,LIFR,LRP1,MEOX2,MFAP5,NRP1,PRMT5,PTGFR,SFRP1,SFRP4,SLC3A1,SMOC1,TNC,ZFPM2
Connective Tissue Development and Function	6.41E-04-1.61E-02	ASPA,DOCK4,EFEMP1,EPAS1,HEY2,IGF1,IGF2,LIFR,LOXL2,LRP1,MEOX2,MFAP5,NRP1,PTGFR,SFRP1,SFRP4,SMOC1,TNC,ZFPM2																																									Organ Development	7.21E-04-1.61E-02	ASPA,CAV2,EBF3,EFEMP1,ELMO1,EPAS1,EREG,FHL1,GZF1,HEY2,IGF1,IGF2,KAZN,LAMA2,LOXL2,LRP1,MEOX2,NRP1,NRP2,PRDM8,SFRP1,SFRP4,TNC,TOX,ZFPM2
Tissue Development	3.9E-04-1.61E-02	ADAMTS5,ANGPTL1,ASPA,CAV2,COL4A1,DOCK4,EBF3,EFEMP1,ELMO1,EPAS1,EREG,FHL1,GZF1,HEY2,IGF1,IGF2,IL1RAP,KAZN,LAMA2,LIFR,LOXL2,LRP1,MEOX2,MFAP5,NRP1,NRP2,PRDM8,PTGFR,SCD5,SFRP1,SFRP4,SLC5A7,SMOC1,TNC,TOX,ZFPM2																																									Organ Morphology	7.21E-04-1.61E-02	ADGRD1,ASPA,CAV2,CIAPIN1,EFEMP1,EPAS1,EREG,FHL1,HEY2,IGF1,IGF2,IL1RAP,KAZN,LAMA2,LOXL2,LRP1,MEOX2,PRMT5,PTGFR,SFRP1,ZFPM2
Skeletal and Muscular System Development and Function	6.41E-04-1.61E-02	ASPA,CAV2,EFEMP1,EREG,FHL1,HEY2,IGF1,IGF2,LAMA2,LIFR,LRP1,MEOX2,MFAP5,NRP1,PRMT5,PTGFR,SFRP1,SFRP4,SLC3A1,SMOC1,TNC,ZFPM2																																									Respiratory Disease	8E-04-1.61E-02	ANGPTL1,ATRNL1,CAV2,COL4A1,EFEMP1,EPAS1,FHL1,GZF1,IFIT3,IGF1,IGF2,IL1RAP,KAZN,KCTD12,LAMA2,LIFR,LRP1,MAL,NRP1,PCDH17,PRMT5,PTGIS,SFRP1,SFRP4,SLC5A7,TNC,TRPA1,UBAP2,ZFPM2,ZNF662
Tissue Morphology	1.23E-03-1.61E-02	ASPA,CAV2,CIAPIN1,DKC1,EFEMP1,ELMO1,ENTPD7,EPAS1,FHL1,HEY2,IGF1,IGF2,IL1RAP,KAZN,LAMA2,LIFR,LRP1,MEOX2,MFAP5,NRP1,NRP2,PCDH17,PRMT5,PTGFR,PTGIS,SFRP1,SFRP4,TNC,TOX,TRPA1																																									Ophthalmic Disease	8.96E-04-1.61E-02	COL4A1,EPAS1,GZF1,IGF1,NRP1,PTGFR,SFRP1
																																											Visual System Development and Function	8.96E-04-1.61E-02	ASPA,EPAS1,IGF1,IGF2,NRP1,SFRP1
																																											Cardiovascular Disease	9.02E-04-1.61E-02	ADGRD1,CIAPIN1,COL4A1,EPAS1,FHL1,HEY2,IGF1,IGF2,KAZN,LOXL2,MFAP5,NRP1,PRMT5,PTGIS,ZFPM2
																																											Cellular Compromise	9.02E-04-1.61E-02	ASPA,EFEMP1,IGF1,IGF2
																																											Embryonic Development	9.02E-04-1.61E-02	ASPA,CAV2,CIAPIN1,COL4A1,DOCK4,EBF3,EFEMP1,EPAS1,EREG,FHL1,GZF1,HEY2,IGF1,IGF2,KAZN,LAMA2,LIFR,LOXL2,LRP1,MEOX2,NRP1,NRP2,PRDM8,PRMT5,SCARA5,SFRP1,SFRP4,SMOC1,TNC,TOX,ZFPM2
																																											Psychological Disorders	9.02E-04-3.97E-03	IGF1,IGF2
																																											Dermatological Diseases and Conditions	9.86E-04-1.61E-02	ADAMTS5,ANGPTL1,ATRNL1,CAV2,CMAHP,COL4A1,DOCK4,EBF3,EFEMP1,ELMO1,EREG,FHL1,GANC,GK2,GZF1,H2AC1,IFIT3,IGF1,IGF2,IL1RAP,KAZN,LAMA2,LGALS13,LIFR,LOXL2,LRP1,MEOX2,MYO1D,NRP1,NRP2,OAS2,PCDH17,PIEZO2,PRDM8,PTGFR,PTGIS,SFRP1,SFRP4,SLC3A1,SLC5A7,SMOC1,TENT5C,TNC,TOX,TPRG1,TRPA1,ZFPM2,ZNF662
																																											Cellular Assembly and Organization	1.02E-03-1.61E-02	COL4A1,DOCK4,EBF3,FHL1,IGF1,IGF2,IL1RAP,LAMA2,LRP1,MAL,NRP1,NRP2,SLC5A7,TNC
																																											Inflammatory Disease	1.16E-03-1.61E-02	CAV2,COL4A1,IFIT3,IGF2,KAZN,LOXL2
																																											Hereditary Disorder	1.19E-03-1.61E-02	CAV2,COL4A1,EBF3,EFEMP1,EPAS1,FHL1,GZF1,HEY2,IGF1,IGF2,LAMA2,LIFR,LOXL2,MEOX2,MFAP5,NRP1,PIEZO2,PTGIS,SFRP4,SLC5A7,TNC,TOX,TRPA1,ZFPM2
																																											Tissue Morphology	1.23E-03-1.61E-02	ASPA,CAV2,CIAPIN1,DKC1,EFEMP1,ELMO1,ENTPD7,EPAS1,FHL1,HEY2,IGF1,IGF2,IL1RAP,KAZN,LAMA2,LIFR,LRP1,MEOX2,MFAP5,NRP1,NRP2,PCDH17,PRMT5,PTGFR,PTGIS,SFRP1,SFRP4,TNC,TOX,TRPA1
																																											Cellular Function and Maintenance	1.36E-03-1.61E-02	ANGPTL1,CAV2,COL4A1,DOCK4,EFEMP1,ELMO1,IGF1,IGF2,IL1RAP,LAMA2,LOXL2,LRP1,MEOX2,NRP1,NRP2,SLC5A7,TNC
																																											Small Molecule Biochemistry	1.43E-03-1.61E-02	CAV2,EFEMP1,IGF1,IGF2,NRP1,SLC3A1,SLC5A7
																																											Cell Morphology	1.67E-03-1.61E-02	CAV2,DOCK4,ELMO1,EPAS1,FHL1,HEY2,IGF1,IGF2,IL1RAP,KAZN,LAMA2,LIFR,LOXL2,LRP1,MEOX2,NRP1,NRP2,PRMT5,PTGFR,SFRP1,TNC
																																											Cell-To-Cell Signaling and Interaction	2.08E-03-1.61E-02	COL4A1,EFEMP1,ESM1,IGF1,IGF2,IL1RAP,LAMA2,LIFR,LRP1,NRP1,NRP2,PRMT5,SCARA5,SFRP4,SLC5A7,TNC,TRPA1
																																											Digestive System Development and Function	2.08E-03-1.61E-02	CIAPIN1,EFEMP1,IGF1,IGF2,LRP1,ZFPM2
																																											Hematological System Development and Function	2.08E-03-1.61E-02	IGF1,IGF2,IL1RAP,NRP2,TOX
																																											Hematopoiesis	2.08E-03-4.76E-03	IGF1,IGF2
																																											Lymphoid Tissue Structure and Development	2.32E-03-1.61E-02	IGF1,IGF2,NRP2,TOX
																																											Hepatic System Development and Function	2.56E-03-1.61E-02	CIAPIN1,EFEMP1,IGF1,IGF2,LRP1,ZFPM2
																																											Hepatic System Disease	2.57E-03-1.61E-02	ADAMTS5,ANGPTL1,ANKRD10,ARL4D,CMAHP,COL4A1,DKC1,DOCK4,EFEMP1,ELMO1,EREG,FHL1,GANC,GZF1,H2BC3,IFIT3,IGF1,IGF2,KAZN,KCTD12,LAMA2,LGALS13,LIFR,LRP1,PCDH17,PRDM8,PTGFR,SCARA5,SFRP1,SLC3A1,SLC5A7,SMOC1,TENT5C,TPRG1,TRPA1,UGT1A6,ZFPM2
																																											Metabolic Disease	2.68E-03-7.22E-03	ADGRD1,ATRNL1,CMAHP,COL4A1,EFEMP1,ELMO1,EPAS1,GANC,IFIT3,IGF1,IGF2,LRP1,MEOX2,NRP2,PIEZO2,PTGFR,PTGIS,TNC,TOX,UGT1A6
																																											Cell Death and Survival	2.68E-03-1.61E-02	ANGPTL1,CIAPIN1,COL4A1,EFEMP1,ELMO1,EPAS1,EREG,FHL1,IFIT3,IGF1,IGF2,KAZN,LAMA2,LOXL2,LRP1,MEOX2,MFAP5,NRP1,PRMT5,PTGFR,PTGIS,SFRP1,SFRP4,TNC,TOX
																																											Endocrine System Disorders	3.42E-03-1.61E-02	ADAMTS5,ADGRD1,ANKRD10,ASPA,ATRNL1,CIAPIN1,CMAHP,COL4A1,DKC1,DOCK4,EBF3,EFEMP1,ELMO1,ENTPD7,EPAS1,EREG,ESM1,FHL1,GANC,GK2,GZF1,H2BC3,IFIT3,IGF1,IGF2,IL1RAP,KAZN,KCTD12,LAMA2,LIFR,LOXL2,LRP1,MFAP5,MYO1D,NRP1,NRP2,OAS2,OTUB2,PCDH17,PIEZO2,PIR,PRDM8,PRMT5,PTGFR,PTGIS,SCARA5,SFRP1,SFRP4,SLC3A1,SLC5A7,SMOC1,TMEM170B,TNC,TOX,TPRG1,TRPA1,UBAP2,UGT1A6,ZFPM2
																																											Cell Cycle	3.42E-03-1.61E-02	EREG,IGF1,IGF2,MEOX2,NRP1
																																											Renal and Urological System Development and Function	3.97E-03-1.61E-02	EFEMP1,ELMO1,EPAS1,EREG,GZF1,IGF1,IGF2,NRP1,PTGIS,SFRP1,SLC3A1
																																											Amino Acid Metabolism	3.97E-03-1.61E-02	CAV2,EFEMP1,IGF1,IGF2,NRP1,SLC3A1
																																											Endocrine System Development and Function	3.97E-03-1.61E-02	IGF1,IGF2
																																											Lipid Metabolism	3.97E-03-1.61E-02	IGF1,IGF2
																																											Molecular Transport	3.97E-03-9.99E-03	IGF1,IGF2,SLC3A1,SLC5A7
																																											Vitamin and Mineral Metabolism	3.97E-03-3.97E-03	IGF1,IGF2
																																											Respiratory System Development and Function	4E-03-1.58E-02	CAV2,EBF3,EPAS1,HEY2,IGF1,IGF2,ZFPM2
																																											Connective Tissue Disorders	4.76E-03-1.61E-02	ADAMTS5,COL4A1,EFEMP1,EPAS1,GK2,GZF1,HEY2,IGF1,IGF2,MEOX2,MFAP5,NRP1,PIEZO2,PTGIS,SFRP1,SFRP4
																																											Post-Translational Modification	4.77E-03-4.77E-03	CAV2,EFEMP1,IGF1,IGF2,NRP1
																																											Hair and Skin Development and Function	7.18E-03-7.18E-03	EREG,IGF1,KAZN,LOXL2,SFRP4
																																											Tumor Morphology	7.18E-03-1.61E-02	DOCK4,ESM1,IGF1,IGF2,LOXL2,NRP1,SFRP1
																																											Gene Expression	9.83E-03-1.61E-02	EBF3,EFEMP1,ELMO1,EPAS1,EREG,GZF1,HEY2,IGF1,IGF2,IL1RAP,LOXL2,LRP1,MEOX2,PIR,PRDM8,PRMT5,PTGFR,SFRP1,SFRP4,SLC3A1,TNC,ZFPM2
																																											Organismal Survival	1E-02-1.61E-02	ADAMTS5,ASPA,CIAPIN1,COL4A1,DKC1,EFEMP1,EPAS1,HEY2,IGF1,IGF2,LAMA2,LIFR,LRP1,MAL,MEOX2,NRP1,NRP2,PRMT5,SFRP1,SFRP4,SLC5A7,TNC,TOX,ZFPM2
																																											Immune Cell Trafficking	1.61E-02-1.61E-02	IGF1,IGF2
																																											Reproductive System Development and Function	1.61E-02-1.61E-02	IGF1,SFRP1
																																											Auditory Disease	1.61E-02-1.61E-02	TNC
																																											Inflammatory Response	1.61E-02-1.61E-02	COL4A1,IGF1,IGF2,IL1RAP
																																											Protein Synthesis	1.61E-02-1.61E-02	IGF1

## Sheet: AS-FP & AS-FS
Table S3 Biological function list of the DEGs between FP and FS tissue of AS breed
Category	B-H p-value	Molecules
Cellular Movement	1.08E-05-8.52E-03	ALDH2,ARL4C,CD34,CD86,COL11A1,CTSL,DMD,DOCK4,EFEMP1,EYA1,FGF10,FGFR2,HEY2,IGF1,IGF2,IGFBP4,JAM3,LAMA2,LIFR,MAFB,MEG3,MEOX2,NOVA1,NRP1,NRP2,P2RX4,PLA2G7,PTN,S100A4,SFRP1,TNC
Cellular Development	1.47E-05-7.01E-03	ARL4C,CD34,COL11A1,COL12A1,CREB5,DOCK4,EFEMP1,EYA1,FGF10,FGFR2,HEY2,IGF1,IGF2,IGFBP4,JAM3,LAMA2,LIFR,LINGO1,LOXL3,MAFB,MAL,MAML2,MEG3,MEOX2,NRP1,NRP2,PTGFR,PTN,S100A4,SFRP1,TNC,ZFPM2
Cellular Growth and Proliferation	3.06E-05-7.01E-03	ARL4C,CD34,DOCK4,EFEMP1,FGF10,FGFR2,IGF1,IGF2,IGFBP4,JAM3,LAMA2,LIFR,LINGO1,MAL,MAML2,MEG3,MEOX2,NRP1,NRP2,PTN,S100A4,SFRP1,TNC
Cell Death and Survival	3.27E-05-8.52E-03	ABCC9,ALDH2,C7,CD86,DMD,EFEMP1,FGFR2,IGF1,IGF2,IGFBP4,IL17RD,LAMA2,LINGO1,MAFB,MAML2,MEOX2,NOVA1,NRP1,NRP2,PDE7B,PLA2G7,PTN,S100A4,SFRP1,SGCA,TNC
Cell Cycle	1.26E-04-6.92E-03	FGF10,FGFR2,IGF1,IGF2,PTN,SOCS5,TNC
Cell Morphology	2.12E-04-7.88E-03	CD86,COL12A1,CREB5,DMD,DOCK4,HEY2,IGF1,IGF2,IGFBP4,JAM3,LAMA2,LIFR,LINGO1,MAL,MEOX2,NRP1,NRP2,P2RX4,PTGFR,PTN,S100A4,SFRP1,SGCA,TNC
Cellular Function and Maintenance	2.12E-04-7.25E-03	CD34,DMD,DOCK4,FGF10,FGFR2,IGF1,IGF2,JAM3,LAMA2,LINGO1,MAFB,MEOX2,NRP1,NRP2,PARD3B,PTN,S100A4,TNC
Cellular Compromise	6.11E-04-2.93E-03	IGF1,IGF2
Amino Acid Metabolism	6.86E-04-6.86E-04	EFEMP1,FGF10,FGFR2,IGF1,IGF2,NRP1
Post-Translational Modification	6.86E-04-6.86E-04	EFEMP1,FGF10,FGFR2,IGF1,IGF2,NRP1
Small Molecule Biochemistry	6.86E-04-2.93E-03	EFEMP1,FGF10,FGFR2,IGF1,IGF2,IGFBP4,NRP1
Cellular Assembly and Organization	7.28E-04-7.25E-03	CD34,CD86,DMD,DOCK4,FGFR2,IGF1,IGF2,JAM3,LAMA2,MAFB,MAL,NRP1,NRP2,PARD3B,TNC,TNXB
Cell-To-Cell Signaling and Interaction	8.68E-04-7.25E-03	CD34,CD86,DMD,FGFR2,IGF1,IGF2,JAM3,LAMA2,MAFB,NRP1,NRP2,PARD3B,TNC,TNXB
Lipid Metabolism	2.43E-03-2.93E-03	IGF1,IGF2,IGFBP4
Vitamin and Mineral Metabolism	2.43E-03-2.93E-03	IGF1,IGF2,IGFBP4
Cell Signaling	2.68E-03-2.68E-03	CD86,FGF10,FGFR2,LIFR,NRP1,PTN,SFRP1,SOCS5
Gene Expression	6.17E-03-6.17E-03	CREB5,DMD,EFEMP1,EYA1,FGF10,FGFR2,HEY2,IFI27,IGF1,IGF2,LOXL3,MAFB,MAML2,MEOX2,PRDM8,SFRP1,ZFPM2
DNA Replication, Recombination, and Repair	6.23E-03-6.23E-03	EFEMP1,IGF1,IGF2,IGFBP4,MEG3,PTGFR,PTN,TNC
Connective Tissue Development and Function	1.68E-05-8.52E-03	COL12A1,CREB5,EFEMP1,EYA1,FGF10,FGFR2,HEY2,IGF1,IGF2,IGFBP4,LIFR,LOXL3,MAFB,MEOX2,NRP1,PTGFR,PTN,S100A4,SFRP1,TNC,ZFPM2
Tissue Development	1.68E-05-8.52E-03	CD34,CD86,COL11A1,COL12A1,CREB5,CTSL,DMD,DOCK4,EFEMP1,EYA1,FGF10,FGFR2,FZD6,HEY2,IGF1,IGF2,IGFBP4,JAM3,KCNJ8,LAMA2,LIFR,LINGO1,LOXL3,MAFB,MEOX2,NRP1,NRP2,OLFML2B,PTGFR,PTN,S100A4,SFRP1,SOCS5,TNC,TNXB,ZFPM2
Skeletal and Muscular System Development and Function	2.11E-06-8.52E-03	ABCC9,CD86,COL11A1,COL12A1,DMD,EFEMP1,EYA1,FGF10,FGFR2,HEY2,IGF1,IGF2,IGFBP4,KCNJ8,LAMA2,LIFR,LOXL3,MEOX2,NRP1,P2RX4,PTGFR,PTN,S100A4,SFRP1,SGCA,TNC,ZFPM2
Tissue Morphology	2.5E-04-7.75E-03	COL12A1,DMD,EFEMP1,EYA1,FGF10,FGFR2,HEY2,IGF1,IGF2,IGFBP4,JAM3,LAMA2,LINGO1,MEOX2,NRP1,NRP2,P2RX4,PLA2G7,PTGFR,S100A4,SGCA
