# Supplementary material for: Morphological and Molecular Features of Porcine Mesenchymal Stem Cells Derived From Different Types of Synovial Membrane, and Genetic Background of Cell Donors
Source: Front Cell Dev Biol. 2020 Dec 9;8:601212. doi: 10.3389/fcell.2020.601212 (PMC7755640; doi:10.3389/fcell.2020.601212)
Supplement: Supplementary Table 4 — Categories of canonical pathway and their DEGs associated genes between DL and AS Breed, between FP and FS tissue, between FP and FS tissue of DL breed and between FP and FS tissue of AS breed. [file Table_4.XLSX]

## Sheet: DL-AS
Table S4 Categories of canonical pathway and their DEGs associated genes between DL and AS
Ingenuity Canonical Pathways	-log(p-value)	Ratio	Molecules
IGF-1 Signaling	4.24	0.0566	IGFBP2,IGFBP4,PIK3CA,PIK3R1,PRKAR2B,SOCS5
VEGF Family Ligand-Receptor Interactions	3.58	0.0556	NRP1,NRP2,PIK3CA,PIK3R1,PLA2G12A
G-Protein Coupled Receptor Signaling	3.38	0.0286	ADORA2B,AGTR1,PDE1C,PDE7B,PIK3CA,PIK3R1,PRKAR2B,RGS7
Xenobiotic Metabolism Signaling	3.28	0.0276	ABCB1,AHR,CHST15,CYP2C19,MAF,MAP3K5,PIK3CA,PIK3R1
Amyotrophic Lateral Sclerosis Signaling	3.25	0.0472	GRID1,GRIN3A,PDGFC,PIK3CA,PIK3R1
Nitric Oxide Signaling in the Cardiovascular System	3.14	0.0446	PDE1C,PDGFC,PIK3CA,PIK3R1,PRKAR2B
Cancer Drug Resistance By Drug Efflux	3.12	0.0615	ABCB1,ABCG2,PIK3CA,PIK3R1
GP6 Signaling Pathway	2.94	0.0403	COL4A1,LAMA2,LAMA3,PIK3CA,PIK3R1
Growth Hormone Signaling	2.89	0.0533	IGF2,PIK3CA,PIK3R1,SOCS5
Human Embryonic Stem Cell Pluripotency	2.71	0.0357	FZD4,NANOG,PDGFC,PIK3CA,PIK3R1
Ovarian Cancer Signaling	2.69	0.0355	FZD4,PDGFC,PIK3CA,PIK3R1,PRKAR2B
RANK Signaling in Osteoclasts	2.61	0.0449	GSN,MAP3K5,PIK3CA,PIK3R1
Osteoarthritis Pathway	2.58	0.0275	ADAMTS5,ADIPOQ,EPAS1,FZD4,GREM1,PDGFC
Apelin Pancreas Signaling Pathway	2.54	0.0667	PIK3CA,PIK3R1,PRKAR2B
Role of Osteoblasts, Osteoclasts and Chondrocytes in Rheumatoid Arthritis	2.5	0.0265	ADAMTS5,FZD4,GSN,MAP3K5,PIK3CA,PIK3R1
Melanocyte Development and Pigmentation Signaling	2.49	0.0417	KIT,PIK3CA,PIK3R1,PRKAR2B
Relaxin Signaling	2.46	0.0312	PDE1C,PDE7B,PIK3CA,PIK3R1,PRKAR2B
cAMP-mediated signaling	2.44	0.0259	ADORA2B,AGTR1,PDE1C,PDE7B,PRKAR2B,RGS7
Type II Diabetes Mellitus Signaling	2.42	0.0307	ADIPOQ,MAP3K5,PIK3CA,PIK3R1,SOCS5
Axonal Guidance Signaling	2.39	0.0183	ADAMTS5,FZD4,NRP1,NRP2,PDGFC,PIK3CA,PIK3R1,PRKAR2B,SLIT3
Mouse Embryonic Stem Cell Pluripotency	2.38	0.0388	FZD4,NANOG,PIK3CA,PIK3R1
Neuropathic Pain Signaling In Dorsal Horn Neurons	2.35	0.0381	GRIN3A,PIK3CA,PIK3R1,PRKAR2B
Glioblastoma Multiforme Signaling	2.34	0.0294	FZD4,IGF2,PDGFC,PIK3CA,PIK3R1
Acute Phase Response Signaling	2.23	0.0276	C1S,MAP3K5,PIK3CA,PIK3R1,SOCS5
Glioma Signaling	2.18	0.0339	IGF2,PDGFC,PIK3CA,PIK3R1
Role of NANOG in Mammalian Embryonic Stem Cell Pluripotency	2.16	0.0336	FZD4,NANOG,PIK3CA,PIK3R1
NRF2-mediated Oxidative Stress Response	2.15	0.0265	AKR1A1,MAF,MAP3K5,PIK3CA,PIK3R1
Hepatic Fibrosis / Hepatic Stellate Cell Activation	2.14	0.0263	AGTR1,COL4A1,IGF2,IGFBP4,PDGFC
IL-17A Signaling in Airway Cells	2.08	0.0455	CCL11,PIK3CA,PIK3R1
Atherosclerosis Signaling	2.06	0.0315	CCL11,PDGFC,PLA2G12A,PLA2G7
Renin-Angiotensin Signaling	2.06	0.0315	AGTR1,PIK3CA,PIK3R1,PRKAR2B
CCR3 Signaling in Eosinophils	2.04	0.031	CCL11,PIK3CA,PIK3R1,PLA2G12A
PXR/RXR Activation	2.01	0.0429	ABCB1,CYP2C19,PRKAR2B
Macropinocytosis Signaling	1.91	0.0395	PDGFC,PIK3CA,PIK3R1
Leptin Signaling in Obesity	1.88	0.0385	PIK3CA,PIK3R1,PRKAR2B
Actin Cytoskeleton Signaling	1.87	0.0225	GSN,PDGFC,PIK3CA,PIK3R1,TIAM2
Cardiac Hypertrophy Signaling (Enhanced)	1.85	0.016	AGTR1,FZD4,MAP3K5,PDE1C,PDE7B,PIK3CA,PIK3R1,PRKAR2B
IL-17 Signaling	1.85	0.0375	CCL11,PIK3CA,PIK3R1
JAK/Stat Signaling	1.85	0.0375	PIK3CA,PIK3R1,SOCS5
Neurotrophin/TRK Signaling	1.84	0.037	MAP3K5,PIK3CA,PIK3R1
Role of p14/p19ARF in Tumor Suppression	1.84	0.069	PIK3CA,PIK3R1
Endocannabinoid Cancer Inhibition Pathway	1.82	0.0267	PDGFC,PIK3CA,PIK3R1,PRKAR2B
LPS-stimulated MAPK Signaling	1.82	0.0366	MAP3K5,PIK3CA,PIK3R1
Role of MAPK Signaling in the Pathogenesis of Influenza	1.81	0.0361	MAP3K5,PLA2G12A,PLA2G7
HER-2 Signaling in Breast Cancer	1.79	0.0357	MAP3K5,PIK3CA,PIK3R1
Prolactin Signaling	1.79	0.0357	PIK3CA,PIK3R1,SOCS5
Role of Pattern Recognition Receptors in Recognition of Bacteria and Viruses	1.78	0.026	OAS2,PIK3CA,PIK3R1,PTX3
Sperm Motility	1.75	0.021	KIT,PDE1C,PLA2G12A,PLA2G7,PRKAR2B
FGF Signaling	1.74	0.0341	MAP3K5,PIK3CA,PIK3R1
IL-9 Signaling	1.74	0.0606	PIK3CA,PIK3R1
Gustation Pathway	1.71	0.0247	P2RX4,PDE1C,PDE7B,PRKAR2B
Acute Myeloid Leukemia Signaling	1.69	0.0326	KIT,PIK3CA,PIK3R1
PDGF Signaling	1.69	0.0326	PDGFC,PIK3CA,PIK3R1
Gαq Signaling	1.68	0.0242	AGTR1,PIK3CA,PIK3R1,RGS7
Interferon Signaling	1.67	0.0556	IFIT3,PSMB8
eNOS Signaling	1.63	0.0233	PDGFC,PIK3CA,PIK3R1,PRKAR2B
Colorectal Cancer Metastasis Signaling	1.62	0.0194	FZD4,PDGFC,PIK3CA,PIK3R1,PRKAR2B
Complement System	1.62	0.0526	C1S,C7
Germ Cell-Sertoli Cell Junction Signaling	1.61	0.023	GSN,MAP3K5,PIK3CA,PIK3R1
PAK Signaling	1.61	0.0303	PDGFC,PIK3CA,PIK3R1
PI3K/AKT Signaling	1.57	0.0223	MAP3K5,NANOG,PIK3CA,PIK3R1
SAPK/JNK Signaling	1.56	0.0291	MAP3K5,PIK3CA,PIK3R1
VEGF Signaling	1.54	0.0286	PDGFC,PIK3CA,PIK3R1
PD-1, PD-L1 cancer immunotherapy pathway	1.52	0.028	CIP2A,PIK3CA,PIK3R1
Telomerase Signaling	1.52	0.028	DKC1,PIK3CA,PIK3R1
Docosahexaenoic Acid (DHA) Signaling	1.5	0.0455	PIK3CA,PIK3R1
IL-23 Signaling Pathway	1.5	0.0455	PIK3CA,PIK3R1
Protein Ubiquitination Pathway	1.5	0.0181	HSPA4L,PSMB8,UBE2D4,UBE2G1,USP16
Hepatic Fibrosis Signaling Pathway	1.48	0.0159	AGTR1,FZD4,PDGFC,PIK3CA,PIK3R1,PRKAR2B
Pancreatic Adenocarcinoma Signaling	1.48	0.027	PDGFC,PIK3CA,PIK3R1
Sertoli Cell-Sertoli Cell Junction Signaling	1.47	0.0207	JAM3,MAP3K5,MPP6,PRKAR2B
Clathrin-mediated Endocytosis Signaling	1.45	0.0204	PDGFC,PIK3CA,PIK3R1,SH3KBP1
HGF Signaling	1.45	0.0263	MAP3K5,PIK3CA,PIK3R1
ERK/MAPK Signaling	1.44	0.0203	PIK3CA,PIK3R1,PLA2G12A,PRKAR2B
HIF1α Signaling	1.44	0.0261	PDGFC,PIK3CA,PIK3R1
Endocannabinoid Developing Neuron Pathway	1.43	0.0259	PIK3CA,PIK3R1,PRKAR2B
Ephrin A Signaling	1.42	0.0408	PIK3CA,PIK3R1
RAR Activation	1.42	0.02	MAP3K5,PIK3CA,PIK3R1,PRKAR2B
Endothelin-1 Signaling	1.4	0.0197	PIK3CA,PIK3R1,PLA2G12A,PLA2G7
Leukocyte Extravasation Signaling	1.4	0.0197	JAM3,PECAM1,PIK3CA,PIK3R1
tRNA Splicing	1.4	0.04	PDE1C,PDE7B
NGF Signaling	1.39	0.025	MAP3K5,PIK3CA,PIK3R1
Sphingosine-1-phosphate Signaling	1.39	0.0248	PDGFC,PIK3CA,PIK3R1
Fc Epsilon RI Signaling	1.37	0.0244	PIK3CA,PIK3R1,PLA2G12A
Melanoma Signaling	1.37	0.0385	PIK3CA,PIK3R1
UVB-Induced MAPK Signaling	1.37	0.0385	PIK3CA,PIK3R1
Triacylglycerol Biosynthesis	1.36	0.0377	GPAT3,PLPP3
IL-6 Signaling	1.35	0.024	ABCB1,PIK3CA,PIK3R1
Transcriptional Regulatory Network in Embryonic Stem Cells	1.34	0.037	H4C3,NANOG
Lymphotoxin β Receptor Signaling	1.33	0.0364	PIK3CA,PIK3R1
14-3-3-mediated Signaling	1.32	0.0233	MAP3K5,PIK3CA,PIK3R1
CREB Signaling in Neurons	1.32	0.0186	GRID1,PIK3CA,PIK3R1,PRKAR2B
Gαi Signaling	1.32	0.0234	AGTR1,PRKAR2B,RGS7
Glutathione Redox Reactions II	1.31	0.125	TXNDC12
Reelin Signaling in Neurons	1.31	0.0231	GRIN3A,PIK3CA,PIK3R1
Role of IL-17A in Arthritis	1.31	0.0357	PIK3CA,PIK3R1
CNTF Signaling	1.3	0.0351	PIK3CA,PIK3R1
Gα12/13 Signaling	1.3	0.0229	MAP3K5,PIK3CA,PIK3R1
EGF Signaling	1.27	0.0339	PIK3CA,PIK3R1
MSP-RON Signaling Pathway	1.27	0.0339	PIK3CA,PIK3R1
p70S6K Signaling	1.27	0.0222	AGTR1,PIK3CA,PIK3R1
IL-12 Signaling and Production in Macrophages	1.26	0.0221	MAF,PIK3CA,PIK3R1
Th2 Pathway	1.26	0.0221	MAF,PIK3CA,PIK3R1
P2Y Purigenic Receptor Signaling Pathway	1.25	0.0219	PIK3CA,PIK3R1,PRKAR2B
AMPK Signaling	1.24	0.0175	ADIPOQ,PIK3CA,PIK3R1,PRKAR2B
Endometrial Cancer Signaling	1.23	0.0323	PIK3CA,PIK3R1
IL-2 Signaling	1.22	0.0317	PIK3CA,PIK3R1
Systemic Lupus Erythematosus Signaling	1.22	0.0172	C7,PIK3CA,PIK3R1,SNRPB
Embryonic Stem Cell Differentiation into Cardiac Lineages	1.21	0.1	NANOG
Glutamate Receptor Signaling	1.21	0.0312	GRID1,GRIN3A
Tetrahydrofolate Salvage from 5,10-methenyltetrahydrofolate	1.21	0.1	MTHFD2
CD40 Signaling	1.2	0.0308	PIK3CA,PIK3R1
ErbB2-ErbB3 Signaling	1.2	0.0308	PIK3CA,PIK3R1
Myc Mediated Apoptosis Signaling	1.2	0.0308	PIK3CA,PIK3R1
Insulin Receptor Signaling	1.19	0.0207	PIK3CA,PIK3R1,PRKAR2B
Role of PI3K/AKT Signaling in the Pathogenesis of Influenza	1.19	0.0303	PIK3CA,PIK3R1
Cardiac β-adrenergic Signaling	1.17	0.0201	PDE1C,PDE7B,PRKAR2B
D-glucuronate Degradation I	1.17	0.0909	AKR1A1
Thrombopoietin Signaling	1.17	0.0299	PIK3CA,PIK3R1
ErbB4 Signaling	1.15	0.029	PIK3CA,PIK3R1
Role of JAK1 and JAK3 in γc Cytokine Signaling	1.15	0.029	PIK3CA,PIK3R1
SPINK1 General Cancer Pathway	1.15	0.029	PIK3CA,PIK3R1
Cardiac Hypertrophy Signaling	1.14	0.0161	MAP3K5,PIK3CA,PIK3R1,PRKAR2B
Methylmalonyl Pathway	1.14	0.0833	PCCB
GM-CSF Signaling	1.13	0.0282	PIK3CA,PIK3R1
Superpathway of Methionine Degradation	1.13	0.0282	PCCB,PRMT5
IL-15 Signaling	1.12	0.0278	PIK3CA,PIK3R1
Phospholipases	1.11	0.0274	PLA2G12A,PLA2G7
Hypoxia Signaling in the Cardiovascular System	1.1	0.027	UBE2D4,UBE2G1
Opioid Signaling Pathway	1.1	0.0156	GRIN3A,PDE1C,PRKAR2B,RGS7
PKCθ Signaling in T Lymphocytes	1.1	0.0189	MAP3K5,PIK3CA,PIK3R1
Small Cell Lung Cancer Signaling	1.1	0.027	PIK3CA,PIK3R1
Glioma Invasiveness Signaling	1.09	0.0267	PIK3CA,PIK3R1
Angiopoietin Signaling	1.07	0.026	PIK3CA,PIK3R1
Estrogen-Dependent Breast Cancer Signaling	1.06	0.0256	PIK3CA,PIK3R1
Erythropoietin Signaling	1.05	0.0253	PIK3CA,PIK3R1
FcγRIIB Signaling in B Lymphocytes	1.05	0.0253	PIK3CA,PIK3R1
GDNF Family Ligand-Receptor Interactions	1.05	0.0253	PIK3CA,PIK3R1
IL-3 Signaling	1.05	0.0253	PIK3CA,PIK3R1
Non-Small Cell Lung Cancer Signaling	1.05	0.0253	PIK3CA,PIK3R1
Aldosterone Signaling in Epithelial Cells	1.04	0.0179	HSPA4L,PIK3CA,PIK3R1
FLT3 Signaling in Hematopoietic Progenitor Cells	1.04	0.025	PIK3CA,PIK3R1
IL-7 Signaling Pathway	1.04	0.025	PIK3CA,PIK3R1
Antiproliferative Role of Somatostatin Receptor 2	1.03	0.0247	PIK3CA,PIK3R1
NF-κB Activation by Viruses	1.02	0.0241	PIK3CA,PIK3R1
PEDF Signaling	1.02	0.0244	PIK3CA,PIK3R1
Renal Cell Carcinoma Signaling	1.02	0.0244	PIK3CA,PIK3R1
Th1 and Th2 Activation Pathway	1.02	0.0174	MAF,PIK3CA,PIK3R1
Eicosanoid Signaling	1.01	0.0238	PLA2G12A,PLA2G7
3-phosphoinositide Biosynthesis	0.996	0.0169	DUSP5,PIK3CA,PIK3R1
Dopamine-DARPP32 Feedback in cAMP Signaling	0.996	0.0169	GRIN3A,KCNJ2,PRKAR2B
2-oxobutanoate Degradation I	0.991	0.0588	PCCB
BMP signaling pathway	0.991	0.0233	GREM1,PRKAR2B
IL-4 Signaling	0.983	0.023	PIK3CA,PIK3R1
Granulocyte Adhesion and Diapedesis	0.971	0.0166	CCL11,JAM3,PECAM1
CTLA4 Signaling in Cytotoxic T Lymphocytes	0.967	0.0225	PIK3CA,PIK3R1
Histidine Degradation III	0.967	0.0556	MTHFD2
Molecular Mechanisms of Cancer	0.967	0.0125	FZD4,MAP3K5,PIK3CA,PIK3R1,PRKAR2B
DNA damage-induced 14-3-3σ Signaling	0.947	0.0526	HUS1
TR/RXR Activation	0.947	0.022	PIK3CA,PIK3R1
Ceramide Signaling	0.939	0.0217	PIK3CA,PIK3R1
B Cell Receptor Signaling	0.924	0.0158	MAP3K5,PIK3CA,PIK3R1
ErbB Signaling	0.924	0.0213	PIK3CA,PIK3R1
ILK Signaling	0.917	0.0156	PDGFC,PIK3CA,PIK3R1
Prostate Cancer Signaling	0.917	0.0211	PIK3CA,PIK3R1
Regulation of the Epithelial-Mesenchymal Transition Pathway	0.917	0.0156	FZD4,PIK3CA,PIK3R1
Agranulocyte Adhesion and Diapedesis	0.91	0.0155	CCL11,JAM3,PECAM1
Endoplasmic Reticulum Stress Pathway	0.907	0.0476	MAP3K5
Production of Nitric Oxide and Reactive Oxygen Species in Macrophages	0.907	0.0155	MAP3K5,PIK3CA,PIK3R1
PPARα/RXRα Activation	0.9	0.0154	ADIPOQ,CYP2C19,PRKAR2B
FAK Signaling	0.896	0.0204	PIK3CA,PIK3R1
p53 Signaling	0.896	0.0204	PIK3CA,PIK3R1
UVA-Induced MAPK Signaling	0.889	0.0202	PIK3CA,PIK3R1
Synaptic Long Term Depression	0.886	0.0152	GRID1,PLA2G12A,PLA2G7
Zymosterol Biosynthesis	0.886	0.0455	LBR
Apelin Cardiac Fibroblast Signaling Pathway	0.87	0.0435	AGTR1
Chondroitin Sulfate Degradation (Metazoa)	0.87	0.0435	CEMIP
Dermatan Sulfate Degradation (Metazoa)	0.87	0.0435	CEMIP
Chronic Myeloid Leukemia Signaling	0.86	0.0194	PIK3CA,PIK3R1
IL-8 Signaling	0.86	0.0147	PDGFC,PIK3CA,PIK3R1
Neuroinflammation Signaling Pathway	0.86	0.0127	GRIN3A,PIK3CA,PIK3R1,PLA2G12A
Adrenomedullin signaling pathway	0.854	0.0146	PIK3CA,PIK3R1,PRKAR2B
Apelin Cardiomyocyte Signaling Pathway	0.854	0.0192	PIK3CA,PIK3R1
Breast Cancer Regulation by Stathmin1	0.851	0.0146	PIK3CA,PIK3R1,PRKAR2B
Role of Macrophages, Fibroblasts and Endothelial Cells in Rheumatoid Arthritis	0.848	0.0126	FZD4,PDGFC,PIK3CA,PIK3R1
Synaptogenesis Signaling Pathway	0.842	0.0125	GRIN3A,PIK3CA,PIK3R1,PRKAR2B
Methylglyoxal Degradation III	0.836	0.04	AKR1A1
Gap Junction Signaling	0.827	0.0142	PIK3CA,PIK3R1,PRKAR2B
Paxillin Signaling	0.827	0.0185	PIK3CA,PIK3R1
Integrin Signaling	0.815	0.014	GSN,PIK3CA,PIK3R1
T Cell Receptor Signaling	0.815	0.0182	PIK3CA,PIK3R1
Gαs Signaling	0.81	0.018	ADORA2B,PRKAR2B
mTOR Signaling	0.807	0.0139	PDGFC,PIK3CA,PIK3R1
Bupropion Degradation	0.804	0.037	CYP2C19
Type I Diabetes Mellitus Signaling	0.804	0.0179	MAP3K5,SOCS5
Virus Entry via Endocytic Pathways	0.799	0.0177	PIK3CA,PIK3R1
Folate Transformations I	0.79	0.0357	MTHFD2
Antioxidant Action of Vitamin C	0.785	0.0174	PLA2G12A,PLA2G7
Rac Signaling	0.785	0.0174	PIK3CA,PIK3R1
Role of NFAT in Cardiac Hypertrophy	0.785	0.0136	PIK3CA,PIK3R1,PRKAR2B
Superpathway of Inositol Phosphate Compounds	0.783	0.0135	DUSP5,PIK3CA,PIK3R1
iCOS-iCOSL Signaling in T Helper Cells	0.78	0.0172	PIK3CA,PIK3R1
p38 MAPK Signaling	0.767	0.0169	MAP3K5,PLA2G12A
Methionine Degradation I (to Homocysteine)	0.762	0.0333	PRMT5
Role of Tissue Factor in Cancer	0.762	0.0168	PIK3CA,PIK3R1
Sonic Hedgehog Signaling	0.762	0.0333	PRKAR2B
LPS/IL-1 Mediated Inhibition of RXR Function	0.754	0.0131	ABCB1,CHST15,CYP2C19
CDP-diacylglycerol Biosynthesis I	0.75	0.0323	GPAT3
Inhibition of ARE-Mediated mRNA Degradation Pathway	0.745	0.0164	DCP1A,PRKAR2B
Th1 Pathway	0.745	0.0164	PIK3CA,PIK3R1
Apelin Endothelial Signaling Pathway	0.74	0.0163	PIK3CA,PIK3R1
fMLP Signaling in Neutrophils	0.74	0.0163	PIK3CA,PIK3R1
4-1BB Signaling in T Lymphocytes	0.738	0.0312	MAP3K5
Natural Killer Cell Signaling	0.735	0.0161	PIK3CA,PIK3R1
CD28 Signaling in T Helper Cells	0.73	0.016	PIK3CA,PIK3R1
Phagosome Formation	0.73	0.016	PIK3CA,PIK3R1
PTEN Signaling	0.714	0.0156	PIK3CA,PIK3R1
DNA Methylation and Transcriptional Repression Signaling	0.712	0.0294	H4C3
Role of JAK2 in Hormone-like Cytokine Signaling	0.712	0.0294	SOCS5
Circadian Rhythm Signaling	0.701	0.0286	GRIN3A
Tryptophan Degradation X (Mammalian, via Tryptamine)	0.701	0.0286	AKR1A1
MIF-mediated Glucocorticoid Regulation	0.69	0.0278	PLA2G12A
Acetone Degradation I (to Methylglyoxal)	0.68	0.027	CYP2C19
Cysteine Biosynthesis III (mammalia)	0.68	0.027	PRMT5
Notch Signaling	0.68	0.027	MAML2
Phosphatidylglycerol Biosynthesis II (Non-plastidic)	0.68	0.027	GPAT3
Synaptic Long Term Potentiation	0.67	0.0146	GRIN3A,PRKAR2B
Antigen Presentation Pathway	0.66	0.0256	PSMB8
Cholesterol Biosynthesis I	0.65	0.025	LBR
Cholesterol Biosynthesis II (via 24,25-dihydrolanosterol)	0.65	0.025	LBR
Cholesterol Biosynthesis III (via Desmosterol)	0.65	0.025	LBR
Endocannabinoid Neuronal Synapse Pathway	0.648	0.0141	GRIN3A,PRKAR2B
Hereditary Breast Cancer Signaling	0.648	0.0141	PIK3CA,PIK3R1
PI3K Signaling in B Lymphocytes	0.642	0.014	PIK3CA,PIK3R1
Cellular Effects of Sildenafil (Viagra)	0.638	0.0139	PDE1C,PRKAR2B
Ethanol Degradation II	0.633	0.0238	AKR1A1
Oncostatin M Signaling	0.623	0.0233	EPAS1
MIF Regulation of Innate Immunity	0.606	0.0222	PLA2G12A
Role of Oct4 in Mammalian Embryonic Stem Cell Pluripotency	0.597	0.0217	NANOG
Protein Kinase A Signaling	0.587	0.00976	DUSP5,PDE1C,PDE7B,PRKAR2B
Systemic Lupus Erythematosus In B Cell Signaling Pathway	0.587	0.0107	IFIT3,PIK3CA,PIK3R1
HOTAIR Regulatory Pathway	0.569	0.0124	PIK3CA,PIK3R1
Regulation of eIF4 and p70S6K Signaling	0.569	0.0124	PIK3CA,PIK3R1
Amyloid Processing	0.559	0.0196	PRKAR2B
Dermatan Sulfate Biosynthesis (Late Stages)	0.559	0.0196	CHST15
HMGB1 Signaling	0.554	0.0121	PIK3CA,PIK3R1
Estrogen Biosynthesis	0.553	0.0192	CYP2C19
nNOS Signaling in Neurons	0.553	0.0192	GRIN3A
Noradrenaline and Adrenaline Degradation	0.553	0.0192	AKR1A1
Pyrimidine Ribonucleotides Interconversion	0.553	0.0192	ENTPD7
Tec Kinase Signaling	0.547	0.012	PIK3CA,PIK3R1
CD27 Signaling in Lymphocytes	0.545	0.0189	MAP3K5
Tight Junction Signaling	0.544	0.0119	JAM3,PRKAR2B
Cell Cycle Control of Chromosomal Replication	0.526	0.0179	MCM5
Unfolded protein response	0.526	0.0179	MAP3K5
CXCR4 Signaling	0.52	0.0114	PIK3CA,PIK3R1
Chondroitin Sulfate Biosynthesis (Late Stages)	0.519	0.0175	CHST15
Role of CHK Proteins in Cell Cycle Checkpoint Control	0.519	0.0175	HUS1
GNRH Signaling	0.506	0.0112	MAP3K5,PRKAR2B
NF-κB Signaling	0.506	0.0112	PIK3CA,PIK3R1
T Cell Exhaustion Signaling Pathway	0.506	0.0112	PIK3CA,PIK3R1
PCP pathway	0.5	0.0167	FZD4
Semaphorin Signaling in Neurons	0.5	0.0167	NRP1
SPINK1 Pancreatic Cancer Pathway	0.5	0.0167	CPM
Induction of Apoptosis by HIV1	0.495	0.0164	MAP3K5
Nicotine Degradation III	0.495	0.0164	CYP2C19
Phototransduction Pathway	0.495	0.0164	PRKAR2B
Ephrin Receptor Signaling	0.493	0.0109	GRIN3A,PDGFC
Dendritic Cell Maturation	0.491	0.0109	PIK3CA,PIK3R1
PFKFB4 Signaling Pathway	0.488	0.0161	PRKAR2B
Role of NFAT in Regulation of the Immune Response	0.481	0.0107	PIK3CA,PIK3R1
Pyrimidine Ribonucleotides De Novo Biosynthesis	0.472	0.0154	ENTPD7
Wnt/Ca+ pathway	0.472	0.0154	FZD4
Mitotic Roles of Polo-Like Kinase	0.466	0.0152	PLK4
Hepatic Cholestasis	0.447	0.0101	ABCB1,PRKAR2B
Netrin Signaling	0.446	0.0143	PRKAR2B
Melatonin Degradation I	0.441	0.0141	CYP2C19
Chondroitin Sulfate Biosynthesis	0.437	0.0139	CHST15
Glucocorticoid Receptor Signaling	0.437	0.00877	CCL11,PIK3CA,PIK3R1
Basal Cell Carcinoma Signaling	0.432	0.0137	FZD4
Dermatan Sulfate Biosynthesis	0.427	0.0135	CHST15
Nicotine Degradation II	0.423	0.0133	CYP2C19
Pyridoxal 5'-phosphate Salvage Pathway	0.423	0.0133	FAM20B
Melatonin Signaling	0.409	0.0128	PRKAR2B
Role of Wnt/GSK-3β Signaling in the Pathogenesis of Influenza	0.409	0.0128	FZD4
Calcium Signaling	0.408	0.00935	GRIN3A,PRKAR2B
Thrombin Signaling	0.408	0.00935	PIK3CA,PIK3R1
Agrin Interactions at Neuromuscular Junction	0.401	0.0125	LAMA2
Heparan Sulfate Biosynthesis (Late Stages)	0.401	0.0125	CHST15
GPCR-Mediated Integration of Enteroendocrine Signaling Exemplified by an L Cell	0.397	0.0123	PRKAR2B
Apelin Adipocyte Signaling Pathway	0.393	0.0122	PRKAR2B
Chemokine Signaling	0.384	0.0119	CCL11
Serotonin Degradation	0.384	0.0119	AKR1A1
EIF2 Signaling	0.377	0.00881	PIK3CA,PIK3R1
Superpathway of Cholesterol Biosynthesis	0.377	0.0116	LBR
Superpathway of Melatonin Degradation	0.377	0.0116	CYP2C19
Death Receptor Signaling	0.359	0.011	MAP3K5
Dopamine Receptor Signaling	0.359	0.011	PRKAR2B
Heparan Sulfate Biosynthesis	0.359	0.011	CHST15
Factors Promoting Cardiogenesis in Vertebrates	0.352	0.0108	FZD4
Th17 Activation Pathway	0.352	0.0108	AHR
IL-1 Signaling	0.348	0.0106	PRKAR2B
Huntington's Disease Signaling	0.343	0.00823	PIK3CA,PIK3R1
Regulation of Actin-based Motility by Rho	0.341	0.0104	GSN
Bladder Cancer Signaling	0.338	0.0103	PDGFC
Signaling by Rho Family GTPases	0.337	0.00813	PIK3CA,PIK3R1
Apoptosis Signaling	0.332	0.0101	MAP3K5
Fcγ Receptor-mediated Phagocytosis in Macrophages and Monocytes	0.329	0.01	PIK3R1
Neuregulin Signaling	0.325	0.0099	PIK3R1
PPAR Signaling	0.316	0.00962	PDGFC
α-Adrenergic Signaling	0.313	0.00952	PRKAR2B
NER Pathway	0.308	0.00935	H4C3
Sumoylation Pathway	0.302	0.00917	MAP3K5
CDK5 Signaling	0.294	0.00893	PRKAR2B
Salvage Pathways of Pyrimidine Ribonucleotides	0.289	0.00877	FAM20B
Senescence Pathway	0.277	0.00714	PIK3CA,PIK3R1
GPCR-Mediated Nutrient Sensing in Enteroendocrine Cells	0.276	0.0084	PRKAR2B
IL-15 Production	0.271	0.00826	KIT
Neuroprotective Role of THOP1 in Alzheimer's Disease	0.269	0.0082	PRKAR2B
RhoA Signaling	0.262	0.008	NRP2
G Beta Gamma Signaling	0.246	0.00758	PRKAR2B
Adipogenesis pathway	0.24	0.00741	FZD4
STAT3 Pathway	0.238	0.00735	SOCS5
Androgen Signaling	0.232	0.00719	PRKAR2B
White Adipose Tissue Browning Pathway	0.225	0.00699	PRKAR2B
D-myo-inositol (1,4,5,6)-Tetrakisphosphate Biosynthesis	0.218	0.0068	DUSP5
D-myo-inositol (3,4,5,6)-tetrakisphosphate Biosynthesis	0.218	0.0068	DUSP5
Aryl Hydrocarbon Receptor Signaling	0.214	0.00671	AHR
Iron homeostasis signaling pathway	0.208	0.00658	EPAS1
Corticotropin Releasing Hormone Signaling	0.203	0.00645	PRKAR2B
3-phosphoinositide Degradation	0	0.00621	DUSP5
D-myo-inositol-5-phosphate Metabolism	0	0.00617	DUSP5
Phospholipase C Signaling	0	0.00377	PLA2G12A
Sirtuin Signaling Pathway	0	0.00309	EPAS1
Systemic Lupus Erythematosus In T Cell Signaling Pathway	0	0.00588	PIK3CA,PIK3R1
Wnt/β-catenin Signaling	0	0.00575	FZD4

## Sheet: FP-FS
Table S4 Categories of canonical pathway and their DEGs associated genes between FP and FS tissue
Ingenuity Canonical Pathways	-log(p-value)	Ratio	Molecules
Hepatic Fibrosis / Hepatic Stellate Cell Activation	4.36	0.0368	AGTR1,COL11A1,COL12A1,FGFR2,IGF1,IGF2,IGFBP4
Role of NANOG in Mammalian Embryonic Stem Cell Pluripotency	2.08	0.0357	PLA2G7,PTGFR,PTGIS
Notch Signaling	1.85	0.0541	HEY2,MAML2
IGF-1 Signaling	1.81	0.0283	IGF1,IGFBP4,IGFBP7
Inhibition of Matrix Metalloproteases	1.78	0.05	LRP1,TIMP3
Role of IL-17F in Allergic Inflammatory Airway Diseases	1.74	0.0476	CREB5,IGF1
Oncostatin M Signaling	1.72	0.0465	EPAS1,TIMP3
Osteoarthritis Pathway	1.64	0.0183	CREB5,EPAS1,LRP1,TIMP3
White Adipose Tissue Browning Pathway	1.47	0.021	CREB5,FGFR2,RARB
Semaphorin Signaling in Neurons	1.45	0.0333	NRP1,RHOU
Aryl Hydrocarbon Receptor Signaling	1.43	0.0201	AHR,MGST1,RARB
Glioblastoma Multiforme Signaling	1.29	0.0176	IGF1,IGF2,RHOU
Glioma Invasiveness Signaling	1.28	0.0267	RHOU,TIMP3
Growth Hormone Signaling	1.28	0.0267	IGF1,IGF2
Wnt/β-catenin Signaling	1.26	0.0172	LRP1,RARB,SFRP1
Estrogen-Dependent Breast Cancer Signaling	1.25	0.0256	CREB5,IGF1
Glycerol Degradation I	1.21	0.0769	GK2
Agranulocyte Adhesion and Diapedesis	1.16	0.0155	CCL19,CD34,JAM3
FGF Signaling	1.16	0.0227	CREB5,FGFR2
VEGF Family Ligand-Receptor Interactions	1.14	0.0222	NRP1,NRP2
Prostanoid Biosynthesis	1.12	0.0625	PTGIS
Th17 Activation Pathway	1.12	0.0215	AHR,RUNX1
Oleate Biosynthesis II (Animals)	1.05	0.0526	SCD5
Role of Osteoblasts, Osteoclasts and Chondrocytes in Rheumatoid Arthritis	1	0.0133	IGF1,LRP1,SFRP1
cAMP-mediated signaling	0.975	0.0129	AGTR1,CREB5,MPPED2
Apelin Cardiac Fibroblast Signaling Pathway	0.971	0.0435	AGTR1
Glioma Signaling	0.939	0.0169	IGF1,IGF2
GP6 Signaling Pathway	0.907	0.0161	COL11A1,COL12A1
RhoA Signaling	0.9	0.016	IGF1,NRP2
Methionine Degradation I (to Homocysteine)	0.863	0.0333	AHCYL2
Glutathione Redox Reactions I	0.848	0.0323	MGST1
Protein Kinase A Signaling	0.845	0.00976	CREB5,EYA1,MPPED2,PTPRK
STAT3 Pathway	0.842	0.0147	FGFR2,IGF1
DNA Methylation and Transcriptional Repression Signaling	0.812	0.0294	H4C3
Circadian Rhythm Signaling	0.801	0.0286	CREB5
G-Protein Coupled Receptor Signaling	0.799	0.0107	AGTR1,CREB5,MPPED2
B Cell Development	0.788	0.0278	CD86
Interferon Signaling	0.788	0.0278	IFIT3
Cysteine Biosynthesis III (mammalia)	0.777	0.027	AHCYL2
Complement System	0.767	0.0263	C7
Xenobiotic Metabolism Signaling	0.767	0.0103	AHR,MGST1,UGT1A6
Iron homeostasis signaling pathway	0.764	0.0132	EPAS1,LRP1
Gustation Pathway	0.724	0.0123	MPPED2,P2RX4
Gαq Signaling	0.712	0.0121	AGTR1,RHOU
Glutathione-mediated Detoxification	0.71	0.0227	MGST1
IL-23 Signaling Pathway	0.71	0.0227	RUNX1
nNOS Signaling in Skeletal Muscle Cells	0.693	0.0217	DMD
Role of Macrophages, Fibroblasts and Endothelial Cells in Rheumatoid Arthritis	0.686	0.00943	CREB5,LRP1,SFRP1
CXCR4 Signaling	0.674	0.0114	ELMO1,RHOU
Graft-versus-Host Disease Signaling	0.668	0.0204	CD86
Dopamine-DARPP32 Feedback in cAMP Signaling	0.666	0.0113	CREB5,KCNJ8
tRNA Splicing	0.662	0.02	MPPED2
Autoimmune Thyroid Disease Signaling	0.654	0.0196	CD86
Axonal Guidance Signaling	0.654	0.00815	IGF1,LINGO1,NRP1,NRP2
Granulocyte Adhesion and Diapedesis	0.652	0.011	CCL19,JAM3
Pyrimidine Ribonucleotides Interconversion	0.646	0.0192	ENTPD7
Dendritic Cell Maturation	0.64	0.0109	CD86,CREB5
Cardiac Hypertrophy Signaling (Enhanced)	0.638	0.00802	AGTR1,FGFR2,IGF1,MPPED2
Systemic Lupus Erythematosus In T Cell Signaling Pathway	0.631	0.00882	CD86,CREB5,RHOU
Transcriptional Regulatory Network in Embryonic Stem Cells	0.631	0.0185	H4C3
ILK Signaling	0.614	0.0104	CREB5,RHOU
CNTF Signaling	0.611	0.0175	LIFR
Thyroid Hormone Metabolism II (via Conjugation and/or Degradation)	0.599	0.0169	UGT1A6
Synaptic Long Term Depression	0.595	0.0101	IGF1,PLA2G7
Nur77 Signaling in T Lymphocytes	0.592	0.0167	CD86
SPINK1 Pancreatic Cancer Pathway	0.592	0.0167	CPM
Nicotine Degradation III	0.585	0.0164	UGT1A6
Leukocyte Extravasation Signaling	0.58	0.00985	JAM3,TIMP3
PFKFB4 Signaling Pathway	0.58	0.0161	CREB5
Retinoic acid Mediated Apoptosis Signaling	0.573	0.0159	RARB
Autophagy	0.562	0.0154	CTSL
Myc Mediated Apoptosis Signaling	0.562	0.0154	IGF1
Pyrimidine Ribonucleotides De Novo Biosynthesis	0.562	0.0154	ENTPD7
Wnt/Ca+ pathway	0.562	0.0154	CREB5
Hepatic Fibrosis Signaling Pathway	0.547	0.00794	AGTR1,CREB5,RHOU
GM-CSF Signaling	0.53	0.0141	RUNX1
Melatonin Degradation I	0.53	0.0141	UGT1A6
Superpathway of Methionine Degradation	0.53	0.0141	AHCYL2
Actin Nucleation by ARP-WASP Complex	0.524	0.0139	RHOU
ERK5 Signaling	0.52	0.0137	CREB5
Phospholipases	0.52	0.0137	PLA2G7
Hypoxia Signaling in the Cardiovascular System	0.514	0.0135	CREB5
Small Cell Lung Cancer Signaling	0.514	0.0135	RARB
T Helper Cell Differentiation	0.514	0.0135	CD86
Nicotine Degradation II	0.51	0.0133	UGT1A6
TREM1 Signaling	0.504	0.0132	CD86
Angiopoietin Signaling	0.5	0.013	ANGPTL1
Systemic Lupus Erythematosus Signaling	0.499	0.00858	C7,CD86
Non-Small Cell Lung Cancer Signaling	0.491	0.0127	RARB
VDR/RXR Activation	0.491	0.0127	VDR
FLT3 Signaling in Hematopoietic Progenitor Cells	0.487	0.0125	CREB5
Sperm Motility	0.487	0.0084	FGFR2,PLA2G7
Neurotrophin/TRK Signaling	0.483	0.0123	CREB5
Apelin Adipocyte Signaling Pathway	0.478	0.0122	MGST1
Huntington's Disease Signaling	0.475	0.00823	CREB5,IGF1
Role of MAPK Signaling in the Pathogenesis of Influenza	0.474	0.012	PLA2G7
Serotonin Degradation	0.47	0.0119	UGT1A6
Cardiac Hypertrophy Signaling	0.461	0.00803	IGF1,RHOU
Superpathway of Melatonin Degradation	0.461	0.0116	UGT1A6
Allograft Rejection Signaling	0.457	0.0115	CD86
CTLA4 Signaling in Cytotoxic T Lymphocytes	0.45	0.0112	CD86
Altered T Cell and B Cell Signaling in Rheumatoid Arthritis	0.446	0.0111	CD86
Crosstalk between Dendritic Cells and Natural Killer Cells	0.446	0.0111	CD86
Colorectal Cancer Metastasis Signaling	0.441	0.00775	LRP1,RHOU
Acute Myeloid Leukemia Signaling	0.438	0.0109	RUNX1
Factors Promoting Cardiogenesis in Vertebrates	0.434	0.0108	LRP1
ErbB Signaling	0.431	0.0106	EREG
Phospholipase C Signaling	0.427	0.00755	CREB5,RHOU
Prostate Cancer Signaling	0.427	0.0105	CREB5
Melanocyte Development and Pigmentation Signaling	0.424	0.0104	CREB5
Regulation of Actin-based Motility by Rho	0.424	0.0104	RHOU
TGF-β Signaling	0.424	0.0104	VDR
ATM Signaling	0.42	0.0103	CREB5
Communication between Innate and Adaptive Immune Cells	0.42	0.0103	CD86
Neuregulin Signaling	0.407	0.0099	EREG
Mouse Embryonic Stem Cell Pluripotency	0.4	0.00971	LIFR
Amyotrophic Lateral Sclerosis Signaling	0.39	0.00943	IGF1
NER Pathway	0.387	0.00935	H4C3
Telomerase Signaling	0.387	0.00935	DKC1
Sumoylation Pathway	0.381	0.00917	RHOU
Gαs Signaling	0.375	0.00901	CREB5
Type I Diabetes Mellitus Signaling	0.372	0.00893	CD86
Antioxidant Action of Vitamin C	0.364	0.0087	PLA2G7
Endocannabinoid Developing Neuron Pathway	0.361	0.00862	CREB5
iCOS-iCOSL Signaling in T Helper Cells	0.361	0.00862	CD86
p38 MAPK Signaling	0.356	0.00847	CREB5
Role of NANOG in Mammalian Embryonic Stem Cell Pluripotency	0.353	0.0084	LIFR
NGF Signaling	0.35	0.00833	CREB5
IL-15 Production	0.347	0.00826	FGFR2
Sphingosine-1-phosphate Signaling	0.347	0.00826	RHOU
Th1 Pathway	0.345	0.0082	CD86
Cholecystokinin/Gastrin-mediated Signaling	0.339	0.00806	RHOU
Neuroinflammation Signaling Pathway	0.338	0.00635	CD86,CREB5
CD28 Signaling in T Helper Cells	0.337	0.008	CD86
Phagosome Formation	0.337	0.008	RHOU
Atherosclerosis Signaling	0.332	0.00787	PLA2G7
Renin-Angiotensin Signaling	0.332	0.00787	AGTR1
Synaptogenesis Signaling Pathway	0.331	0.00625	CREB5,LRP1
Gαi Signaling	0.33	0.00781	AGTR1
PTEN Signaling	0.33	0.00781	FGFR2
Sirtuin Signaling Pathway	0.324	0.00617	EPAS1,RARB
Adipogenesis pathway	0.313	0.00741	FGFR2
p70S6K Signaling	0.313	0.00741	AGTR1
Th2 Pathway	0.311	0.00735	CD86
P2Y Purigenic Receptor Signaling Pathway	0.308	0.0073	CREB5
Synaptic Long Term Potentiation	0.308	0.0073	CREB5
Human Embryonic Stem Cell Pluripotency	0.302	0.00714	FGFR2
Cardiac β-adrenergic Signaling	0.283	0.00671	MPPED2
Endocannabinoid Cancer Inhibition Pathway	0.281	0.00667	CREB5
Role of Pattern Recognition Receptors in Recognition of Bacteria and Viruses	0.273	0.00649	OAS2
Corticotropin Releasing Hormone Signaling	0.272	0.00645	CREB5
Phagosome Maturation	0.266	0.00633	CTSL
PKCθ Signaling in T Lymphocytes	0.264	0.00629	CD86
Relaxin Signaling	0.263	0.00625	MPPED2
HMGB1 Signaling	0.254	0.00606	RHOU
Tec Kinase Signaling	0.25	0.00599	RHOU
Tight Junction Signaling	0.249	0.00595	JAM3
Th1 and Th2 Activation Pathway	0.243	0.00581	CD86
Germ Cell-Sertoli Cell Junction Signaling	0.239	0.00575	RHOU
Molecular Mechanisms of Cancer	0.232	0.00501	LRP1,RHOU
GNRH Signaling	0.231	0.00559	CREB5
NF-κB Signaling	0.231	0.00559	FGFR2
T Cell Exhaustion Signaling Pathway	0.231	0.00559	CD86
Ephrin Receptor Signaling	0.225	0.00546	CREB5
RhoGDI Signaling	0.221	0.00538	RHOU
Role of NFAT in Regulation of the Immune Response	0.22	0.00535	CD86
NRF2-mediated Oxidative Stress Response	0.217	0.00529	MGST1
B Cell Receptor Signaling	0.215	0.00526	CREB5
Regulation of the Epithelial-Mesenchymal Transition Pathway	0.213	0.00521	FGFR2
Sertoli Cell-Sertoli Cell Junction Signaling	0.211	0.00518	JAM3
Production of Nitric Oxide and Reactive Oxygen Species in Macrophages	0.21	0.00515	RHOU
Clathrin-mediated Endocytosis Signaling	0.208	0.0051	IGF1
ERK/MAPK Signaling	0.206	0.00508	CREB5
RAR Activation	0.202	0.005	RARB
Endothelin-1 Signaling	0.199	0.00493	PLA2G7
AMPK Signaling	0	0.00437	CREB5
Calcium Signaling	0	0.00467	CREB5
CREB Signaling in Neurons	0	0.00465	CREB5
IL-8 Signaling	0	0.0049	RHOU
Integrin Signaling	0	0.00467	RHOU
LPS/IL-1 Mediated Inhibition of RXR Function	0	0.00437	MGST1
mTOR Signaling	0	0.00463	RHOU
Opioid Signaling Pathway	0	0.00389	CREB5
Role of NFAT in Cardiac Hypertrophy	0	0.00452	IGF1
Signaling by Rho Family GTPases	0	0.00407	RHOU
Systemic Lupus Erythematosus In B Cell Signaling Pathway	0	0.00357	IFIT3
Thrombin Signaling	0	0.00467	RHOU

## Sheet: DL-FP & DL-FS
Table S4 Categories of canonical pathway and their DEGs associated genes between FP and FS tissue in DL breed
Ingenuity Canonical Pathways	-log(p-value)	Ratio	Molecules
Role of Osteoblasts, Osteoclasts and Chondrocytes in Rheumatoid Arthritis	4.26	0.0265	ADAMTS5,IGF1,IL1RAP,LRP1,SFRP1,SFRP4
Hepatic Fibrosis / Hepatic Stellate Cell Activation	2.62	0.0211	COL4A1,IGF1,IGF2,IL1RAP
Osteoarthritis Pathway	2.4	0.0183	ADAMTS5,EPAS1,IL1RAP,LRP1
Role of Macrophages, Fibroblasts and Endothelial Cells in Rheumatoid Arthritis	1.84	0.0126	IL1RAP,LRP1,SFRP1,SFRP4
Wnt/β-catenin Signaling	1.83	0.0172	LRP1,SFRP1,SFRP4
Growth Hormone Signaling	1.68	0.0267	IGF1,IGF2
Eicosanoid Signaling	1.59	0.0238	PTGFR,PTGIS
VEGF Family Ligand-Receptor Interactions	1.54	0.0222	NRP1,NRP2
Glycerol Degradation I	1.42	0.0769	GK2
Prostanoid Biosynthesis	1.34	0.0625	PTGIS
Glioma Signaling	1.32	0.0169	IGF1,IGF2
GP6 Signaling Pathway	1.28	0.0161	COL4A1,LAMA2
RhoA Signaling	1.28	0.016	IGF1,NRP2
Oleate Biosynthesis II (Animals)	1.26	0.0526	SCD5
Axonal Guidance Signaling	1.24	0.00815	ADAMTS5,IGF1,NRP1,NRP2
Iron homeostasis signaling pathway	1.13	0.0132	EPAS1,LRP1
Methionine Degradation I (to Homocysteine)	1.07	0.0333	PRMT5
Glioblastoma Multiforme Signaling	1.05	0.0118	IGF1,IGF2
DNA Methylation and Transcriptional Repression Signaling	1.02	0.0294	H4C3
Interferon Signaling	0.996	0.0278	IFIT3
Cysteine Biosynthesis III (mammalia)	0.983	0.027	PRMT5
Notch Signaling	0.983	0.027	HEY2
Inhibition of Matrix Metalloproteases	0.955	0.025	LRP1
Role of IL-17F in Allergic Inflammatory Airway Diseases	0.932	0.0238	IGF1
Oncostatin M Signaling	0.924	0.0233	EPAS1
Pyrimidine Ribonucleotides Interconversion	0.848	0.0192	ENTPD7
Transcriptional Regulatory Network in Embryonic Stem Cells	0.833	0.0185	H4C3
CNTF Signaling	0.81	0.0175	LIFR
Thyroid Hormone Metabolism II (via Conjugation and/or Degradation)	0.796	0.0169	UGT1A6
Semaphorin Signaling in Neurons	0.79	0.0167	NRP1
Nicotine Degradation III	0.783	0.0164	UGT1A6
Myc Mediated Apoptosis Signaling	0.757	0.0154	IGF1
Pyrimidine Ribonucleotides De Novo Biosynthesis	0.757	0.0154	ENTPD7
Melatonin Degradation I	0.724	0.0141	UGT1A6
Superpathway of Methionine Degradation	0.724	0.0141	PRMT5
IL-10 Signaling	0.712	0.0137	IL1RAP
Nicotine Degradation II	0.701	0.0133	UGT1A6
Angiopoietin Signaling	0.69	0.013	ANGPTL1
Estrogen-Dependent Breast Cancer Signaling	0.686	0.0128	IGF1
Agrin Interactions at Neuromuscular Junction	0.676	0.0125	LAMA2
Serotonin Degradation	0.658	0.0119	UGT1A6
Superpathway of Melatonin Degradation	0.65	0.0116	UGT1A6
Factors Promoting Cardiogenesis in Vertebrates	0.62	0.0108	LRP1
IL-1 Signaling	0.614	0.0106	IL1RAP
ErbB Signaling	0.614	0.0106	EREG
Neuregulin Signaling	0.588	0.0099	EREG
Mouse Embryonic Stem Cell Pluripotency	0.58	0.00971	LIFR
PPAR Signaling	0.577	0.00962	IL1RAP
Amyotrophic Lateral Sclerosis Signaling	0.57	0.00943	IGF1
IGF-1 Signaling	0.57	0.00943	IGF1
Telomerase Signaling	0.567	0.00935	DKC1
NER Pathway	0.567	0.00935	H4C3
Type I Diabetes Mellitus Signaling	0.55	0.00893	IL1RAP
p38 MAPK Signaling	0.53	0.00847	IL1RAP
Role of NANOG in Mammalian Embryonic Stem Cell Pluripotency	0.527	0.0084	LIFR
IL-6 Signaling	0.51	0.008	IL1RAP
LXR/RXR Activation	0.502	0.00781	IL1RAP
G Beta Gamma Signaling	0.491	0.00758	CAV2
STAT3 Pathway	0.48	0.00735	IGF1
Role of Pattern Recognition Receptors in Recognition of Bacteria and Viruses	0.437	0.00649	OAS2
CXCR4 Signaling	0.394	0.00571	ELMO1
Acute Phase Response Signaling	0.382	0.00552	IL1RAP
Granulocyte Adhesion and Diapedesis	0.382	0.00552	IL1RAP
PPARα/RXRα Activation	0.358	0.00513	IL1RAP
Clathrin-mediated Endocytosis Signaling	0.357	0.0051	IGF1
Synaptic Long Term Depression	0.353	0.00505	IGF1
Hepatic Cholestasis	0.352	0.00503	IL1RAP
Role of NFAT in Cardiac Hypertrophy	0.318	0.00452	IGF1
LPS/IL-1 Mediated Inhibition of RXR Function	0.307	0.00437	IL1RAP
Huntington's Disease Signaling	0.289	0.00412	IGF1
Cardiac Hypertrophy Signaling	0.282	0.00402	IGF1
Colorectal Cancer Metastasis Signaling	0.272	0.00388	LRP1
Systemic Lupus Erythematosus In B Cell Signaling Pathway	0.249	0.00357	IFIT3
Xenobiotic Metabolism Signaling	0.239	0.00345	UGT1A6
Synaptogenesis Signaling Pathway	0.213	0.00313	LRP1
Sirtuin Signaling Pathway	0.209	0.00309	EPAS1
Molecular Mechanisms of Cancer	0	0.00251	LRP1
Cardiac Hypertrophy Signaling (Enhanced)	0	0.002	IGF1
Hepatic Fibrosis Signaling Pathway	0	0.00265	IL1RAP

## Sheet: AS-FP & AS-FS
Table S4 Categories of canonical pathway and their DEGs associated genes between FP and FS tissue in AS breed
Ingenuity Canonical Pathways	-log(p-value)	Ratio	Molecules
Hepatic Fibrosis / Hepatic Stellate Cell Activation	4.61	0.0316	COL11A1,COL12A1,FGFR2,IGF1,IGF2,IGFBP4
STAT3 Pathway	3.11	0.0294	FGFR2,IGF1,IL17RD,SOCS5
Growth Hormone Signaling	2.81	0.04	IGF1,IGF2,SOCS5
FGF Signaling	2.61	0.0341	CREB5,FGF10,FGFR2
IGF-1 Signaling	2.39	0.0283	IGF1,IGFBP4,SOCS5
Cardiac Hypertrophy Signaling (Enhanced)	2.39	0.012	FGF10,FGFR2,FZD6,IGF1,IL17RD,PDE7B
Notch Signaling	2.25	0.0541	HEY2,MAML2
GP6 Signaling Pathway	2.2	0.0242	COL11A1,COL12A1,LAMA2
Role of IL-17F in Allergic Inflammatory Airway Diseases	2.14	0.0476	CREB5,IGF1
Glioblastoma Multiforme Signaling	1.83	0.0176	FZD6,IGF1,IGF2
Wnt/Ca+ pathway	1.78	0.0308	CREB5,FZD6
Axonal Guidance Signaling	1.78	0.0102	FZD6,IGF1,LINGO1,NRP1,NRP2
Regulation of the Epithelial-Mesenchymal Transition Pathway	1.69	0.0156	FGF10,FGFR2,FZD6
Estrogen-Dependent Breast Cancer Signaling	1.63	0.0256	CREB5,IGF1
Eicosanoid Signaling	1.57	0.0238	PLA2G7,PTGFR
VEGF Family Ligand-Receptor Interactions	1.52	0.0222	NRP1,NRP2
Role of Osteoblasts, Osteoclasts and Chondrocytes in Rheumatoid Arthritis	1.5	0.0133	FZD6,IGF1,SFRP1
Phenylethylamine Degradation I	1.48	0.0909	ALDH2
Mouse Embryonic Stem Cell Pluripotency	1.41	0.0194	FZD6,LIFR
Type I Diabetes Mellitus Signaling	1.34	0.0179	CD86,SOCS5
Role of NANOG in Mammalian Embryonic Stem Cell Pluripotency	1.3	0.0168	FZD6,LIFR
Glioma Signaling	1.3	0.0169	IGF1,IGF2
RhoA Signaling	1.26	0.016	IGF1,NRP2
Adipogenesis pathway	1.2	0.0148	FGFR2,FZD6
Fatty Acid α-oxidation	1.17	0.0435	ALDH2
Human Embryonic Stem Cell Pluripotency	1.17	0.0143	FGFR2,FZD6
White Adipose Tissue Browning Pathway	1.16	0.014	CREB5,FGFR2
Role of Macrophages, Fibroblasts and Endothelial Cells in Rheumatoid Arthritis	1.14	0.00943	CREB5,FZD6,SFRP1
Aryl Hydrocarbon Receptor Signaling	1.12	0.0134	ALDH2,MGST1
Gustation Pathway	1.06	0.0123	P2RX4,PDE7B
Glutathione Redox Reactions I	1.05	0.0323	MGST1
Histamine Degradation	1.05	0.0323	ALDH2
Oxidative Ethanol Degradation III	1.05	0.0323	ALDH2
Putrescine Degradation III	1.02	0.0303	ALDH2
Ethanol Degradation IV	1.01	0.0294	ALDH2
Phenylalanine Degradation IV (Mammalian, via Side Chain)	1.01	0.0294	ALDH2
Role of JAK2 in Hormone-like Cytokine Signaling	1.01	0.0294	SOCS5
Wnt/β-catenin Signaling	1.01	0.0115	FZD6,SFRP1
Dopamine-DARPP32 Feedback in cAMP Signaling	0.998	0.0113	CREB5,KCNJ8
Circadian Rhythm Signaling	0.997	0.0286	CREB5
Tryptophan Degradation X (Mammalian, via Tryptamine)	0.997	0.0286	ALDH2
B Cell Development	0.985	0.0278	CD86
Dendritic Cell Maturation	0.97	0.0109	CD86,CREB5
Complement System	0.963	0.0263	C7
Agranulocyte Adhesion and Diapedesis	0.935	0.0104	CD34,JAM3
Clathrin-mediated Endocytosis Signaling	0.924	0.0102	FGF10,IGF1
Ethanol Degradation II	0.922	0.0238	ALDH2
Synaptic Long Term Depression	0.917	0.0101	IGF1,PLA2G7
Dopamine Degradation	0.903	0.0227	ALDH2
Glutathione-mediated Detoxification	0.903	0.0227	MGST1
Protein Kinase A Signaling	0.893	0.00732	CREB5,EYA1,PDE7B
nNOS Signaling in Skeletal Muscle Cells	0.885	0.0217	DMD
Graft-versus-Host Disease Signaling	0.859	0.0204	CD86
tRNA Splicing	0.851	0.02	PDE7B
Osteoarthritis Pathway	0.85	0.00917	CREB5,FZD6
Autoimmune Thyroid Disease Signaling	0.843	0.0196	CD86
Noradrenaline and Adrenaline Degradation	0.836	0.0192	ALDH2
LPS/IL-1 Mediated Inhibition of RXR Function	0.816	0.00873	ALDH2,MGST1
cAMP-mediated signaling	0.807	0.00862	CREB5,PDE7B
Systemic Lupus Erythematosus Signaling	0.804	0.00858	C7,CD86
CNTF Signaling	0.799	0.0175	LIFR
Sperm Motility	0.789	0.0084	FGFR2,PLA2G7
Nur77 Signaling in T Lymphocytes	0.778	0.0167	CD86
PCP pathway	0.778	0.0167	FZD6
SPINK1 Pancreatic Cancer Pathway	0.778	0.0167	CPM
Semaphorin Signaling in Neurons	0.778	0.0167	NRP1
Huntington's Disease Signaling	0.775	0.00823	CREB5,IGF1
PFKFB4 Signaling Pathway	0.765	0.0161	CREB5
Autophagy	0.747	0.0154	CTSL
Myc Mediated Apoptosis Signaling	0.747	0.0154	IGF1
Basal Cell Carcinoma Signaling	0.701	0.0137	FZD6
ERK5 Signaling	0.701	0.0137	CREB5
Phospholipases	0.701	0.0137	PLA2G7
Hypoxia Signaling in the Cardiovascular System	0.696	0.0135	CREB5
T Helper Cell Differentiation	0.696	0.0135	CD86
TREM1 Signaling	0.686	0.0132	CD86
G-Protein Coupled Receptor Signaling	0.682	0.00714	CREB5,PDE7B
Role of Wnt/GSK-3β Signaling in the Pathogenesis of Influenza	0.676	0.0128	FZD6
Agrin Interactions at Neuromuscular Junction	0.666	0.0125	LAMA2
FLT3 Signaling in Hematopoietic Progenitor Cells	0.666	0.0125	CREB5
JAK/Stat Signaling	0.666	0.0125	SOCS5
Neurotrophin/TRK Signaling	0.661	0.0123	CREB5
Xenobiotic Metabolism Signaling	0.659	0.0069	ALDH2,MGST1
Apelin Adipocyte Signaling Pathway	0.657	0.0122	MGST1
Role of MAPK Signaling in the Pathogenesis of Influenza	0.652	0.012	PLA2G7
Prolactin Signaling	0.647	0.0119	SOCS5
Serotonin Degradation	0.647	0.0119	ALDH2
Allograft Rejection Signaling	0.634	0.0115	CD86
CTLA4 Signaling in Cytotoxic T Lymphocytes	0.625	0.0112	CD86
Altered T Cell and B Cell Signaling in Rheumatoid Arthritis	0.621	0.0111	CD86
Crosstalk between Dendritic Cells and Natural Killer Cells	0.621	0.0111	CD86
Factors Promoting Cardiogenesis in Vertebrates	0.609	0.0108	FZD6
Neuroinflammation Signaling Pathway	0.607	0.00635	CD86,CREB5
Prostate Cancer Signaling	0.601	0.0105	CREB5
Melanocyte Development and Pigmentation Signaling	0.597	0.0104	CREB5
ATM Signaling	0.593	0.0103	CREB5
Bladder Cancer Signaling	0.593	0.0103	FGF10
Communication between Innate and Adaptive Immune Cells	0.593	0.0103	CD86
Amyotrophic Lateral Sclerosis Signaling	0.56	0.00943	IGF1
Systemic Lupus Erythematosus In T Cell Signaling Pathway	0.56	0.00588	CD86,CREB5
Gαs Signaling	0.543	0.00901	CREB5
Antioxidant Action of Vitamin C	0.53	0.0087	PLA2G7
Endocannabinoid Developing Neuron Pathway	0.527	0.00862	CREB5
iCOS-iCOSL Signaling in T Helper Cells	0.527	0.00862	CD86
p38 MAPK Signaling	0.521	0.00847	CREB5
NGF Signaling	0.515	0.00833	CREB5
IL-15 Production	0.512	0.00826	FGFR2
Th1 Pathway	0.509	0.0082	CD86
CD28 Signaling in T Helper Cells	0.5	0.008	CD86
Hepatic Fibrosis Signaling Pathway	0.498	0.00529	CREB5,FZD6
Atherosclerosis Signaling	0.494	0.00787	PLA2G7
PTEN Signaling	0.492	0.00781	FGFR2
Th2 Pathway	0.47	0.00735	CD86
P2Y Purigenic Receptor Signaling Pathway	0.468	0.0073	CREB5
Synaptic Long Term Potentiation	0.468	0.0073	CREB5
Ovarian Cancer Signaling	0.457	0.00709	FZD6
Cardiac β-adrenergic Signaling	0.438	0.00671	PDE7B
Endocannabinoid Cancer Inhibition Pathway	0.436	0.00667	CREB5
Corticotropin Releasing Hormone Signaling	0.425	0.00645	CREB5
Phagosome Maturation	0.418	0.00633	CTSL
PKCθ Signaling in T Lymphocytes	0.416	0.00629	CD86
Relaxin Signaling	0.414	0.00625	PDE7B
Type II Diabetes Mellitus Signaling	0.408	0.00613	SOCS5
Tight Junction Signaling	0.398	0.00595	JAM3
Th1 and Th2 Activation Pathway	0.39	0.00581	CD86
GNRH Signaling	0.377	0.00559	CREB5
NF-κB Signaling	0.377	0.00559	FGFR2
PI3K/AKT Signaling	0.377	0.00559	IL17RD
T Cell Exhaustion Signaling Pathway	0.377	0.00559	CD86
Acute Phase Response Signaling	0.373	0.00552	SOCS5
Granulocyte Adhesion and Diapedesis	0.373	0.00552	JAM3
Ephrin Receptor Signaling	0.369	0.00546	CREB5
Role of NFAT in Regulation of the Immune Response	0.362	0.00535	CD86
NRF2-mediated Oxidative Stress Response	0.359	0.00529	MGST1
B Cell Receptor Signaling	0.357	0.00526	CREB5
ILK Signaling	0.354	0.00521	CREB5
Sertoli Cell-Sertoli Cell Junction Signaling	0.352	0.00518	JAM3
ERK/MAPK Signaling	0.346	0.00508	CREB5
Endothelin-1 Signaling	0.336	0.00493	PLA2G7
Leukocyte Extravasation Signaling	0.336	0.00493	JAM3
Calcium Signaling	0.32	0.00467	CREB5
CREB Signaling in Neurons	0.318	0.00465	CREB5
Role of NFAT in Cardiac Hypertrophy	0.31	0.00452	IGF1
Actin Cytoskeleton Signaling	0.308	0.0045	FGF10
AMPK Signaling	0.299	0.00437	CREB5
Cardiac Hypertrophy Signaling	0.274	0.00402	IGF1
Opioid Signaling Pathway	0.265	0.00389	CREB5
Colorectal Cancer Metastasis Signaling	0.264	0.00388	FZD6
Phospholipase C Signaling	0.256	0.00377	CREB5
Synaptogenesis Signaling Pathway	0.205	0.00313	CREB5
Molecular Mechanisms of Cancer	0	0.00251	FZD6
